# Supplementary material for: Physiological and stoichiometric characterization of ethanol-based chain elongation in the absence of short-chain carboxylic acids
Source: Sci Rep. 2023 Oct 13;13:17370. doi: 10.1038/s41598-023-43682-x (PMC10576071; doi:10.1038/s41598-023-43682-x)
Supplement: Supplementary file 2 — Supplementary Table S1. [file 41598_2023_43682_MOESM2_ESM.xlsx]

## Sheet: Document information
Journal	Scientific Reports
Title	Physiological and stoichiometric characterization of ethanol-based chain elongation in the absence of short-chain carboxylic acids
Authors	Maximilienne Toetie Allaart1, Bartholomeus B. Fox1, Ingo H. M. S. Nettersheim1, Martin Pabst1, Diana Z. Sousa2, Robbert Kleerebezem1
Author affiliations	1 Department of Biotechnology, Delft University of Technology, Delft, The Netherlands,
	2 Laboratory of Microbiology, Wageningen University & Research, Wageningen, Netherlands
Corresponding author e-mail	M.T.Allaart@tudelft.nl

## Sheet: EtOH only - Replicate I
Date + Time	Time elapsed (h)	OD1	OD2	Odav	Cx (mmol/L)	Base wt	Base consumed	[EtOH]	[Acetate]	[Butyrate]	[Hexanoate]	H2 cumulative		Vreactor (L)	Hex removed with sample, cum (mmol)	Et removed with sample, cum (mmol)	But removed		Carbon in reactor - start (mCmol)
2021-12-07 19:29:00	0	0.0668	0.0688	0.0678	1.13	1680.7	0	272.269	0.717708	1.4505	2.28076	0.00614751		0.994	0.00684227	0.816806	0.0043515		562.067
2021-12-08 08:21:00	12.8667	0.09	0.092	0.091	1.51667	1669.9	10.8	260.015	0.5822	1.5452	2.1362	2.66236		1.0018	0.0132509	1.59685	0.0089871
2021-12-08 18:00:00	22.5167	0.123	0.125	0.124	2.06667	1670	10.7	243.729	0.5239	1.5393	4.8579	4.71163		0.9987	0.0278246	2.32804	0.013605		Carbon removed from reactor - end (mCmol)
2021-12-09 08:45:00	37.2667	0.157	0.161	0.159	2.65	1656.3	24.4	232.017	0.4615	0.8962	7.4439	7.0548		1.0094	0.0501563	3.02409	0.0162936		34.951
2021-12-09 18:25:00	46.9333	0.153	0.159	0.156	2.6	1656.3	24.4	224.839	0.55	0.8442	8.5451	8.47939		1.0064	0.0757916	3.6986	0.0188262
2021-12-10 08:43:00	61.2333	0.138	0.14	0.139	2.31667	1650.6	30.1	213.159	0.6466	0.7938	9.5338	10.5601		1.0091	0.104393	4.33808	0.0212076		Carbon in reactor - end (mCmol)
2021-12-10 19:34:00	72.0833	0.154	0.156	0.155	2.58333	1649.9	30.8	207.815	0.816	0.6924	9.9848	11.997		1.0068	0.134347	4.96152	0.0232848		410.72
2021-12-11 10:04:00	86.5833	0.132	0.132	0.132	2.2	1648.5	32.2	200.75	0.8647	0.6549	10.8878	13.6533		1.0052	0.167011	5.56377	0.0252495
2021-12-11 21:00:00	97.5167	0.129	0.133	0.131	2.18333	1647.8	32.9	201.794	1.0224	0.6143	11	14.8039		1.0029	0.200011	6.16916	0.0270924		C-recovery
2021-12-12 10:55:00	111.433	0.131	0.128	0.1295	2.15833	1646.8	33.9	189.741	1.5191	0.6433	11.9857	16.3417		1.0009	0.235968	6.73838	0.0290223		0.792915
2021-12-12 22:25:00	122.933	0.2	0.203	0.2015	3.35833	1644.1	36.6	185.223	3.2525	0.8638	11.3862	18.3338		1.0006	0.270126	7.29405	0.0316137
2021-12-13 10:45:00	135.267	0.175	0.171	0.173	2.88333	1634	46.7	169.104	12.7598	2.9013	13.149	22.3809		1.0077	0.309573	7.80136	0.0403176		electrons in reactor - start (mCmol)
2021-12-13 23:05:00	147.6	0.205	0.204	0.2045	3.40833	1619.6	61.1	152	20.0511	6.65079	13.1112	27.0989		1.0191	0.348907	8.25736	0.06027		3354.71
2021-12-14 10:26:00	158.95	0.235	0.231	0.233	3.88333	1611.9	68.8	136.997	15.7748	14.0743	13.2808	32.4307		1.0238	0.388749	8.66835	0.102493
2021-12-14 18:55:00	167.433	0.25	0.252	0.251	4.18333	1609.9	70.8	123.281	9.48379	22.5151	13.3369	37.399		1.0228	0.42876	9.03819	0.170038		electrons removed from reactor - end (mCmol)
2021-12-15 08:28:00	180.983	0.306	0.303	0.3045	5.075	1602	78.7	107.675	2.36552	33.333	13.7409	43.1857		1.0277	0.469983	9.36122	0.270037		361.641
2021-12-15 18:30:00	191.017	0.305	0.305	0.305	5.08333	1602	78.7	100.648	1.38261	35.6182	14.0471	45.3397		1.0247	0.512124	9.66316	0.376892
2021-12-16 08:25:00	204.933	0.296	0.298	0.297	4.95	1597.1	83.6	94.69	1.21138	36.3767	14.7114	47.2434		1.0266	0.556258	9.94723	0.486022		electrons in reactor - end (mCmol)
2021-12-16 20:50:00	217.35	0.289	0.293	0.291	4.85	1597	83.7	95.3425	1.38995	36.7796	16.4944	49.2468		1.0237	0.605742	10.2333	0.596361		2165.56
2021-12-17 07:43:00	228.233	0.244	0.244	0.244	4.06667	1592.6	88.1	83.2801	1.78734	35.4422	19.1861	51.8356		1.0251	0.6633	10.4831	0.702687
2021-12-17 21:15:00	241.767	0.371	0.371	0.371	6.18333	1587.4	93.3	67.4935	2.61236	31.3605	25.0573	56.4951		1.0273	0.738472	10.6856	0.796769		e-recovery
2021-12-18 12:25:00	256.933	0.398	0.394	0.396	6.6	1578.3	102.4	49.6382	2.20541	27.4281	33.583	62.9595		1.0334	0.839221	10.8345	0.879053		0.75333
2021-12-18 22:50:00	267.35	0.426	0.432	0.429	7.15	1571.3	109.4	35.7021	2.0275	24.7367	38.6826	67.7216		1.0374	0.955269	10.9416	0.953263
2021-12-19 11:53:00	280.4	0.488	0.478	0.483	8.05	1565.5	115.2	21.0107	1.77177	21.5852	45.0661	73.1501		1.0402	1.09047	11.0046	1.01802
2021-12-20 09:20:00	301.85	0.478	0.474	0.476	7.93333	1548.1	132.6	3.20528	1.05127	17.3275	52.3295	79.5551		1.0546	1.24746	11.0142	1.07
2021-12-20 18:20:00	310.85	0.476	0.496	0.486	8.1	1542.2	138.5	0.511701	1.2314	15.7406	53.6566	80.6224		1.0575	1.40843	11.0158	1.11722
2021-12-21 09:45:00	326.267	0.444	0.44	0.442	7.36667	1502.6	178.1					81.0185		1.0941	1.40843	11.0158	1.11722
Vsample	0.003	L

## Sheet: EtOH only - Replicate II
Date + Time	Time elapsed (h)	OD1	OD2	Odav	Cx (mmol/L)	Base wt	Base consumed	[EtOH]	[Acetate]	[Butyrate]	[Hexanoate]	H2 cumulative		Vreactor (L)	Hex removed with sample, cum (mmol)	Et removed with sample, cum (mmol)	But removed		Carbon in reactor - start (mCmol)
2022-04-15 22:25:00	0	0.23	0.2	0.215	1.55838			259.014	0.406381	4.00542	6.6989	0.00614751		0.997	0.0200967	0.777042	0.0120163		573.33
2022-04-16 11:50:00	13.4167	0.191	0.204	0.1975	1.43153			260.907	0.6421	1.9964	6.49905	1.88179		0.994	0.0395939	1.55976	0.0180054
2022-04-16 22:35:00	24.1667	0.139	0.139	0.139	1.00751			256.09	0.691022	1.10297	7.23661	3.35219		0.991	0.0613037	2.32803	0.0213143		Carbon removed from reactor - end (mCmol)
2022-04-17 12:00:00	37.5833	0.141	0.14	0.1405	1.01838			255.291	0.735498	0.861759	8.15532	4.8657		0.988	0.0857696	3.09391	0.0238996		47.9209
2022-04-17 23:03:00	48.6333	0.139	0.141	0.14	1.01476			247.632	0.655442	0.87128	9.07259	6.42137		0.985	0.112987	3.8368	0.0265135
2022-04-18 11:55:00	61.5	0.133	0.133	0.133	0.96402			238.597	0.566492	0.888736	9.97548	7.95297		0.982	0.142914	4.55259	0.0291797		Carbon in reactor - end (mCmol)
2022-04-18 22:45:00	72.3333	0.112	0.119	0.1155	0.837175			234.589	0.568715	0.893497	9.98123	9.34894		0.979	0.172858	5.25636	0.0318602		341.892
2022-04-19 09:20:00	82.9167	0.146	0.154	0.15	1.08724			229.115	0.62431	0.960147	11.2019	10.4916		0.976	0.206463	5.9437	0.0347406
2022-04-19 19:15:00	92.8333	0.139	0.136	0.1375	0.996637			223.476	0.530911	0.966495	11.7338	11.9636		0.973	0.241665	6.61413	0.0376401		C-recovery
2022-04-20 08:55:00	106.5	0.147	0.152	0.1495	1.08362			218.957	0.613191	1.07916	12.4225	13.1356		0.97	0.278932	7.271	0.0408776		0.67991
2022-04-20 22:30:00	120.083	0.147	0.144	0.1455	1.05462			213.106	0.633205	1.13471	13.0623	14.2203		0.967	0.318119	7.91032	0.0442817
2022-04-21 09:50:00	131.417	0.151	0.146	0.1485	1.07637			208.39	0.846686	1.30927	13.4605	15.0712		0.964	0.358501	8.53549	0.0482095		electrons in reactor - start (mCmol)
2022-04-22 10:20:00	155.917	0.151	0.155	0.153	1.10899	1121.7	0	204.305	0.715484	1.47478	14.324	16.7652		0.961	0.401473	9.14841	0.0526338		3395.67
2022-04-23 11:55:00	181.5	0.148	0.15	0.149	1.07999	1121.5	0.2	189.582	0.629424	1.67267	15.4151	18.4111		0.9582	0.447718	9.71715	0.0576518
2022-04-24 10:55:00	204.5	0.138	0.129	0.1335	0.967644	1120.7	1	183.966	0.435067	1.57714	16.6001	20.1258		0.904	0.497518	10.2691	0.0623833		electrons removed from reactor - end (mCmol)
2022-04-24 22:23:00	215.967	0.168	0.172	0.17	1.23221	1120.2	1.5	178.346	0.657666	1.91531	16.9187	21.2281		0.9025	0.548274	10.8041	0.0681292		477.944
2022-04-25 10:15:00	227.833	0.169	0.174	0.1715	1.24308	1118.7	3	173.001	0.810883	2.44755	17.2929	23.1392		0.904	0.600153	11.3231	0.0754718
2022-04-25 19:45:00	237.333	0.171	0.172	0.1715	1.24308	1117.7	4	164.88	0.995678	3.073	17.797	25.4727		0.905	0.653544	11.8177	0.0846908		electrons in reactor - end (mCmol)
2022-04-26 10:15:00	251.833	0.181	0.184	0.1825	1.32281	1114.7	7	153.713	0.958541	4.83029	18.8389	30.4887		0.908	0.710061	12.2789	0.0991817		1800.56
2022-04-26 18:45:00	260.333	0.212	0.213	0.2125	1.54026	1112.6	9.1	146.295	0.830675	6.48607	19.7667	34.0657		0.9101	0.769361	12.7178	0.11864
2022-04-27 07:35:00	273.167	0.249	0.251	0.25	1.81207	1109.5	12.2	133.244	0.820223	8.5976	21.207	39.8792		0.9132	0.832982	13.1175	0.144433		e-recovery
2022-04-27 22:02:00	287.617	0.279	0.276	0.2775	2.01139	1104.8	16.9	119.232	0.840904	10.2291	23.5359	46.9702		0.9179	0.90359	13.4752	0.17512		0.671004
2022-04-28 10:18:00	299.883	0.319	0.321	0.32	2.31945	1100.8	20.9	102.655	0.889382	11.5586	26.4582	53.1493		0.9219	0.982964	13.7832	0.209796
2022-04-28 21:45:00	311.333	0.37	0.374	0.372	2.69636	1097	24.7	88.4876	0.845352	12.3954	29.1894	59.018		0.9257	1.07053	14.0486	0.246982
2022-04-29 10:38:00	324.217	0.384	0.392	0.388	2.81233	1092.9	28.8	75.3153	0.960543	13.1861	32.403	65.6304		0.9268	1.16774	14.2746	0.28654
2022-04-29 19:20:00	332.917	0.434	0.424	0.429	3.10951	1092.9	28.8	60.6638	1.04816	13.6814	34.8823	70.0942		0.9298	1.27239	14.4566	0.327585
2022-04-30 12:00:00	349.583	0.494	0.48	0.487	3.52991	1083.2	38.5	42.7941	1.04771	14.5028	38.5598	78.3164		0.9395	1.38807	14.5849	0.371093
2022-05-01 11:10:00	360.75	0.506	0.518	0.512	3.71111	1080.1	41.6	22.3457	1.14334	15.8682	43.4283	88.1352		0.9426	1.51835	14.652	0.418698
2022-05-01 23:55:00	373.5	0.492	0.488	0.49	3.55165	1076.6	45.1	16.827	0.989896	15.9869	46.3433	92.3433		0.9461	1.65738	14.7025	0.466658
2022-05-02 12:08:00	385.717	0.46	0.486	0.473	3.42843	1074.4	47.3	10.3408	1.03571	15.8542	48.3009	95.1129		0.9483	1.80229	14.7335	0.514221
2022-05-03 10:10:00	407.75	0.44	0.428	0.434	3.14575	1073.6	48.1	0.17021	1.20249	15.5352	49.6766	97.1736		0.9491	1.95132	14.734	0.560827
2022-05-04 09:40:00	431.25	0.396	0.404	0.4	2.89931	1071.9	49.8	0	1.5087	15.842	52.0696	98.7491		0.9508	2.10752	14.734	0.608352
2022-05-05 15:10:00	460.75	0.338	0.342	0.34	2.46441	1071.7	50	0	1.66548	15.9953	51.4111	100.351		0.901	2.26176	14.734	0.656338
2022-05-06 18:00:00	487.583	0.322	0.338	0.33	2.39193	1070.8	50.9	0	1.82781	16.1584	52.0358	101.407		0.9019	2.41786	14.734	0.704814
2022-05-08 16:00:00	533.583	0.296	0.294	0.295	2.13824	1069.9	51.8	0	1.60988	15.7725	52.0654	101.862		0.9028	2.57406	14.734	0.752131
Sample vplume	0.003	L

## Sheet: EtOH + Acetate
Date + Time	Time elapsed (h)	OD1	OD2	Odav	Cx (mmol/L)	Base consumed	[EtOH]	[Acetate]	[Butyrate]	[Hexanoate]	H2 cumulative		Vreactor (L)	Hex removed with sample, cum (mmol)	Et removed with sample, cum (mmol)	But removed		Carbon in reactor - start (mCmol)
2020-11-17 11:50:00	0				0.904268	0	7.67674	1.27949	2.36875	6.36364	0		1	0.0254546	0.030707	0.00947499		589.274
2020-11-17 12:20:00	0.5				0.0879251	2.01923	233.577	40.5164	2.16275	5.40615	0		1	0.0470792	0.965014	0.018126
2020-11-17 13:22:00	1.53333				0.351538	2.30769	231.56	39.7308	3.10282	5.32544	0.450594		0.988288	0.0683809	1.89125	0.0305373		Carbon removed from reactor - end (mCmol)
2020-11-17 14:23:00	2.55				0.0220219	2.40385	228.141	38.5027	4.03328	5.36186	0.901523		0.984096	0.0898284	2.80382	0.0466704		42.1917
2020-11-17 15:05:00	3.25				0.104401	2.88462	225.986	37.6125	4.82581	5.30621	1.4025		0.980481	0.111053	3.70776	0.0659736
2020-11-17 16:05:00	4.25				0.137352	3.07692	224.542	37.1845	5.89003	5.51031	2.12241		0.976192	0.133094	4.60593	0.0895338		Carbon in reactor - end (mCmol)
2020-11-17 17:10:00	5.33333				0.664578	3.65385	225.715	36.5953	7.16253	6.11475	2.90761		0.972577	0.157553	5.50879	0.118184		484.464
2020-11-17 19:06:00	7.26667				1.13414	4.61538	220.573	34.71	9.45509	6.66376	4.48796		0.968962	0.184209	6.39108	0.156004
2020-11-17 20:05:00	8.25				1.16709	5.09615	217.406	33.3159	10.6317	7.32667	5.27999		0.964481	0.213515	7.2607	0.198531		C-recovery
2020-11-17 22:05:00	10.25				1.9085	6.34615	210.182	30.9609	12.7039	8.92172	7.76606		0.96125	0.249202	8.10143	0.249347		0.893736
2020-11-17 23:30:00	11.6667				2.90529	7.30769	203.69	28.9051	14.1138	10.2601	9.65745		0.956962	0.290242	8.91619	0.305802
2020-11-18 08:15:00	20.4167				6.38168	16.9231	145.446	14.7477	17.0649	29.5748	26.8089		0.961615	0.408541	9.49797	0.374061		electrons in reactor - start (mCmol)
2020-11-18 10:00:00	22.1667				9.52856	19.1346	134.945	12.3728	16.5558	34.8603	31.185		0.950212	0.547983	10.0378	0.440285		3343.3
2020-11-18 11:45:00	23.9167				10.3853	21.5385	121.033	9.91746	15.6785	40.4911	35.136		0.946404	0.709947	10.5219	0.502999
2020-11-18 13:15:00	25.4167				10.9784	23.1731	109.961	8.22262	14.8711	44.8097	38.8884		0.941635	0.889186	10.9617	0.562483		electrons removed from reactor - end (mCmol)
2020-11-18 16:00:00	28.1667				12.1976	26.1538	92.7923	5.2283	13.3565	51.9991	44.5522		0.938981	1.09718	11.3329	0.615909		384.806
2020-11-18 17:40:00	29.8333				13.1038	27.5962	82.9472	3.70477	12.6513	55.3162	47.5335		0.933442	1.31845	11.6647	0.666514
2020-11-18 23:00:00	35.1667				15.3939	31.5385	55.1094	1.73409	10.5661	59.2334	54.4856		0.931942	1.55538	11.8851	0.708779		electrons in reactor - end (mCmol)
2020-11-19 08:45:00	44.9167				13.7464	36.0577	42.1107	1.14652	8.91655	64.613	62.8269		0.928519	1.81383	12.0536	0.744445		2597.18
2020-11-19 16:25:00	52.5833				12.4942	38.5577	34.8772	1.09009	9.4615	70.6516	67.3531		0.9225	2.09644	12.1931	0.782291
2020-11-20 09:55:00	70.0833				13.3509	42.1154	23.4938	1.19724	10.192	72.7824	72.2491		0.919558	2.38757	12.2871	0.823059		e-recovery
																		0.891928
Sample volume	0.004	L

## Sheet: EtOH + Butyrate
Time elapsed (h)	Cx (mmol/L)	Base consumed	[EtOH]	[Acetate]	[Butyrate]	[Hexanoate]	H2 cumulative		Vreactor (L)	Hex removed with sample, cum (mmol)	Et removed with sample, cum (mmol)	But removed		Carbon in reactor - start (mCmol)
-0.95	1.95429	-5.1	266.932	-1.24462	15.402	7.28989	0		1.02	0.0218697	0.800795	0.046206		636.65
0	1.19571	0	270.355	-1.09627	15.3255	4.30791	0.00614751		1.014	0.0347934	1.61186	0.0921825
1.01667	1.13143	0.7	263.839	-0.788205	14.374	4.07286	0.30324		1.0117	0.047012	2.40338	0.135305		Carbon removed from reactor - end (mCmol)
2	1.18286	1.1	258.935	-0.697541	14.5409	4.46528	0.537671		1.0091	0.0604078	3.18018	0.178927		53.5546
2.98333	1.29857	1.5	259.867	-0.698649	14.0788	4.87363	0.777815		1.0065	0.0750287	3.95978	0.221164
3.98333	1.59429	1.7	255.748	-0.696838	13.6501	5.19289	1.03635		1.0037	0.0906074	4.72703	0.262114		Carbon in reactor - end (mCmol)
5.38333	1.59429	2.2	267.856	-0.654158	13.2562	6.29354	1.43124		1.0012	0.109488	5.53059	0.301883		498.109
6.98333	2.81571	2.2	260.698	-0.548365	12.9884	6.67279	1.91081		0.9982	0.129506	6.31269	0.340848
8.7	2.97	2.6	260.094	-0.211559	12.3474	7.31017	2.4734		0.9956	0.151437	7.09297	0.37789		C-recovery
9.9	2.77714	2.9	262.476	-0.388586	11.7807	8.13449	2.86699		0.9929	0.17584	7.8804	0.413232		0.86651
11	3.58714	3	269.337	-0.468376	11.1666	9.55273	3.24129		0.99	0.204499	8.68841	0.446732
11.7333	3.20143	3.1	263.632	-0.288828	10.8209	9.57228	3.4858		0.9871	0.233215	9.4793	0.479194		electrons in reactor - start (mCmol)
19.0167	2.95714	4.8	244.213	0.0876958	9.27693	12.7853	6.41473		0.9858	0.271571	10.2119	0.507025		3740.27
20.4833	3.70286	5.2	246.962	-0.0490189	8.34031	13.1951	7.05822		0.9832	0.311157	10.9528	0.532046
22	4.08857	5.4	238.986	0.0605899	8.04567	14.5597	7.82454		0.9804	0.354836	11.6698	0.556183		electrons removed from reactor - end (mCmol)
25.4833	4.41	6.4	203.617	-0.316899	6.65065	14.4837	9.54		0.9754	0.398287	12.2806	0.576135		507.932
29.65	4.38429	7.4	234.126	-0.0850729	6.69373	18.3491	11.7402		0.9704	0.453334	12.983	0.596216
34.4833	4.75714	8.8	227.434	-0.244413	5.94702	20.9159	14.3037		0.9628	0.516082	13.6653	0.614057		electrons in reactor - end (mCmol)
44.9833	5.79857	11.4	214.234	-0.639794	5.09423	24.616	19.9151		0.9594	0.58993	14.308	0.62934		2716.47
51.0333	6.23571	12.8	204.037	-0.937506	4.90276	26.4977	23.0549		0.9518	0.669423	14.9201	0.644048
55.2333	6.71143	13.8	207.101	-0.785961	4.91354	29.1291	25.1352		0.9468	0.75681	15.5414	0.658789		e-recovery
67.1167	7.17429	16.4	189.775	-1.01563	4.61129	30.4635	30.6468		0.9404	0.848201	16.1108	0.672623		0.862077
73.1	7.48286	17.4	181.371	-0.909063	4.96728	32.63	33.228		0.9354	0.946091	16.6549	0.687525
82.5667	7.92	19.6	180.903	-1.0814	4.93869	35.1397	37.5955		0.9286	1.05151	17.1976	0.702341
95.0333	8.30571	22.2	161.902	-0.923992	5.11249	37.4928	43.4339		0.9252	1.16399	17.6833	0.717678
120.317	10.6714	27.7	140.522	-0.986605	5.84203	43.5393	55.0549		0.9217	1.29461	18.1049	0.735204
143.65	12.4457	32.7	128.645	-0.92674	6.43234	49.7091	65.5748		0.9207	1.44373	18.4908	0.754501
172.983	10.5171	38.5	98.6295	-0.911562	6.90606	55.0523	77.7927		0.9175	1.60889	18.7867	0.77522
236.35	9.02571	47.4	63.0603	-0.924301	9.075	61.5479	96.6243		0.9174	1.79353	18.9759	0.802445
260.783	12.6	48.7	59.4597	-0.826248	10.4096	63.9012	98.9402		0.9157	1.98524	19.1542	0.833673
Vsample
0.003	L
