# Supplementary material for: Physiological and stoichiometric characterization of ethanol-based chain elongation in the absence of short-chain carboxylic acids
Source: Sci Rep. 2023 Oct 13;13:17370. doi: 10.1038/s41598-023-43682-x (PMC10576071; doi:10.1038/s41598-023-43682-x)
Supplement: Supplementary file 3 — Supplementary Table S2. [file 41598_2023_43682_MOESM3_ESM.xlsx]

## Sheet: Document information
Journal	Scientific Reports
Title	Physiological and stoichiometric characterization of ethanol-based chain elongation in the absence of short-chain carboxylic acids
Authors	Maximilienne Toetie Allaart1, Bartholomeus B. Fox1, Ingo H. M. S. Nettersheim1, Martin Pabst1, Diana Z. Sousa2, Robbert Kleerebezem1
Author affiliations	1 Department of Biotechnology, Delft University of Technology, Delft, The Netherlands,
	2 Laboratory of Microbiology, Wageningen University & Research, Wageningen, Netherlands
Corresponding author e-mail	M.T.Allaart@tudelft.nl

## Sheet: All
Protein Group	Protein ID	Accession	Significance	Coverage (%)	#Peptides	#Unique	PTM	S1-1 Area	S1-2 Area	S1-3 Area	S2-1 Area	S2-2 Area	S2-3 Area	S3-1 Area	S3-2 Area	S3-3 Area	S1-1 Area (top-3 peptides)	S1-2 Area (top-3 peptides)	S1-3 Area (top-3 peptides)	S2-1 Area (top-3 peptides)	S2-2 Area (top-3 peptides)	S2-3 Area (top-3 peptides)	S3-1 Area (top-3 peptides)	S3-2 Area (top-3 peptides)	S3-3 Area (top-3 peptides)	Sample Profile (Ratio)	Group 1 Area	Group 2 Area	Group 3 Area	Group 1 Area (top-3 peptides)	Group 2 Area (top-3 peptides)	Group 3 Area (top-3 peptides)	Group Profile (Ratio)	Avg. Mass	Description
1068	1744	sp|A5N6L4|RS20_CLOK5	83.63	17	2	2		231000000	238000000	242000000	0	0	0	2080000	1750000	2090000	231000000	238000000	242000000	0	0	0	1820000	1750000	1710000	64.00:64.00:64.00:0:0:0:1.04:1.00:0.98	237000000	0	2080000	237000000	0	1760000	64.00:0:1.00	9595	30S ribosomal protein S20 OS=Clostridium kluyveri (strain ATCC 8527 / DSM 555 / NCIMB 10680) OX=431943 GN=rpsT PE=3 SV=1
89	25	A5N6T6|A5N6T6_CLOK5	75.33	60	22	22	Deamidation (NQ)	773000000	762000000	792000000	98400000	92100000	96100000	31400000	32200000	32000000	306000000	301000000	306000000	33400000	33200000	33500000	9370000	10100000	9870000	30.44:29.95:30.41:3.32:3.30:3.33:0.93:1.00:0.98	776000000	98100000	32100000	305000000	33900000	9770000	31.18:3.47:1.00	46075	O-acetyl-L-homoserine sulfhydrylase-related protein OS=Clostridium kluyveri (strain ATCC 8527 / DSM 555 / NCIMB 10680) OX=431943 GN=CKL_0975 PE=3 SV=1
382	349	A5N476|A5N476_CLOK5	74.01	47	7	7		45200000	44700000	46500000	3520000	3680000	3220000	858000	844000	825000	37600000	37500000	38900000	3310000	3600000	3080000	858000	844000	825000	44.58:44.40:46.15:3.92:4.27:3.66:1.02:1.00:0.98	45500000	3560000	842000	38000000	3420000	842000	45.11:4.06:1.00	16936	DUF2382 domain-containing protein OS=Clostridium kluyveri (strain ATCC 8527 / DSM 555 / NCIMB 10680) OX=431943 GN=CKL_0027 PE=4 SV=1
228	160	A5N601|A5N601_CLOK5	72.19	63	9	9	Carbamidomethylation; Deamidation (NQ); Oxidation (M)	201000000	210000000	217000000	8150000	10100000	7920000	1170000	1090000	739000	145000000	150000000	156000000	5640000	5550000	5140000	712000	660000	643000	64.00:64.00:64.00:8.55:8.41:7.79:1.08:1.00:0.97	209000000	10100000	1090000	150000000	5440000	683000	64.00:7.97:1.00	18291	Uncharacterized protein OS=Clostridium kluyveri (strain ATCC 8527 / DSM 555 / NCIMB 10680) OX=431943 GN=CKL_0679 PE=3 SV=1
81	141	sp|A5N5W0|PANB_CLOK5	71.71	74	17	17	Deamidation (NQ); Oxidation (M); Carbamidomethylation	54000000	53000000	57600000	114000000	112000000	114000000	498000000	551000000	507000000	27400000	28100000	28600000	45000000	44400000	46100000	211000000	218000000	213000000	0.13:0.13:0.13:0.21:0.20:0.21:0.97:1.00:0.97	55600000	114000000	527000000	28000000	45200000	214000000	0.13:0.21:1.00	30482	3-methyl-2-oxobutanoate hydroxymethyltransferase OS=Clostridium kluyveri (strain ATCC 8527 / DSM 555 / NCIMB 10680) OX=431943 GN=panB PE=3 SV=1
261	153	sp|A5N827|CODY_CLOK5	69.87	36	8	8	Carbamidomethylation	28200000	28900000	26700000	21000000	19600000	20500000	12700000	12400000	12600000	17500000	17600000	17300000	12800000	13000000	12900000	7720000	7740000	7640000	2.26:2.28:2.24:1.65:1.68:1.67:1.00:1.00:0.99	28200000	20700000	12600000	17500000	12900000	7700000	2.27:1.68:1.00	28611	GTP-sensing transcriptional pleiotropic repressor CodY OS=Clostridium kluyveri (strain ATCC 8527 / DSM 555 / NCIMB 10680) OX=431943 GN=codY PE=3 SV=1
2	4	A5MZ54|A5MZ54_CLOK5	68.32	71	85	84	Carbamidomethylation; Deamidation (NQ); Oxidation (M)	2720000000	2780000000	2780000000	5040000000	5030000000	4840000000	416000000	414000000	400000000	428000000	435000000	461000000	643000000	658000000	686000000	46500000	46300000	44400000	9.23:9.38:9.94:13.89:14.20:14.80:1.00:1.00:0.96	2770000000	4980000000	414000000	441000000	662000000	46100000	9.56:14.36:1.00	128275	Pyruvate-flavodoxin oxidoreductase OS=Clostridium kluyveri (strain ATCC 8527 / DSM 555 / NCIMB 10680) OX=431943 GN=CKL_2138 PE=3 SV=1
526	770	sp|A5N4R3|RL18_CLOK5	68.05	45	7	7		20600000	21600000	21900000	9590000	9740000	10200000	28200000	28400000	25000000	15700000	15800000	15700000	7430000	7350000	7370000	20300000	20600000	19200000	0.76:0.77:0.76:0.36:0.36:0.36:0.99:1.00:0.93	21500000	9850000	27200000	15700000	7380000	20000000	0.79:0.37:1.00	13450	50S ribosomal protein L18 OS=Clostridium kluyveri (strain ATCC 8527 / DSM 555 / NCIMB 10680) OX=431943 GN=rplR PE=3 SV=1
227	3620	A5N536|A5N536_CLOK5	65.67	90	14	14	Carbamidomethylation; Deamidation (NQ)	836000	1580000	954000	22600000	22900000	22900000	295000000	297000000	302000000	598000	680000	389000	12000000	12300000	11900000	146000000	143000000	140000000	0.02:0.02:0.02:0.08:0.09:0.08:1.02:1.00:0.98	1350000	23300000	298000000	692000	12100000	143000000	0.02:0.08:1.00	20659	Alkyl hydroperoxide reductase C OS=Clostridium kluyveri (strain ATCC 8527 / DSM 555 / NCIMB 10680) OX=431943 GN=ahpC PE=3 SV=1
311	242	A5MZ98|A5MZ98_CLOK5	64.94	38	6	6	Carbamidomethylation; Deamidation (NQ); Oxidation (M)	149000000	150000000	148000000	15200000	15300000	15400000	1260000	570000	564000	105000000	108000000	109000000	13100000	12900000	12800000	1260000	570000	564000	64.00:64.00:64.00:22.94:22.60:22.40:2.20:1.00:0.99	149000000	15700000	1240000	108000000	12900000	1240000	64.00:10.46:1.00	22127	Predicted heat shock protein OS=Clostridium kluyveri (strain ATCC 8527 / DSM 555 / NCIMB 10680) OX=431943 GN=CKL_2182 PE=3 SV=1
458	1640	A5N7N6|A5N7N6_CLOK5	64.93	52	6	6	Carbamidomethylation; Oxidation (M); Deamidation (NQ)	1900000	4390000	2010000	9050000	11600000	11600000	117000000	121000000	119000000	812000	801000	800000	8210000	10800000	10700000	76600000	77500000	80300000	0.02:0.02:0.02:0.11:0.14:0.14:0.99:1.00:1.04	3310000	10800000	119000000	907000	9910000	78100000	0.02:0.13:1.00	21768	TrpG OS=Clostridium kluyveri (strain ATCC 8527 / DSM 555 / NCIMB 10680) OX=431943 GN=trpG PE=4 SV=1
15	3	A5N6H2|A5N6H2_CLOK5	64.39	76	35	34	Carbamidomethylation; Deamidation (NQ); Oxidation (M)	1280000000	1280000000	1340000000	1710000000	1630000000	1660000000	212000000	221000000	207000000	456000000	450000000	477000000	444000000	430000000	460000000	66000000	69700000	66500000	6.54:6.46:6.84:6.37:6.17:6.59:0.95:1.00:0.95	1300000000	1670000000	216000000	461000000	445000000	67400000	6.84:6.60:1.00	48008	RnfC related NADH dehydrogenase OS=Clostridium kluyveri (strain ATCC 8527 / DSM 555 / NCIMB 10680) OX=431943 GN=CKL_0852 PE=4 SV=1
531	403	A5N6C7|A5N6C7_CLOK5	63.4	71	6	6	Deamidation (NQ); Oxidation (M)	148000000	161000000	167000000	21200000	22300000	20800000	459000	482000	436000	84600000	91700000	95800000	11500000	11800000	11000000	410000	409000	367000	64.00:64.00:64.00:28.13:28.77:26.74:1.00:1.00:0.90	159000000	21400000	489000	90700000	11400000	426000	64.00:26.81:1.00	7137	Small acid-soluble spore protein OS=Clostridium kluyveri (strain ATCC 8527 / DSM 555 / NCIMB 10680) OX=431943 GN=CKL_0805 PE=4 SV=1
258	305	A5N773|A5N773_CLOK5	62.7	47	7	7	Deamidation (NQ); Oxidation (M)	14600000	14900000	13800000	80000000	83700000	81800000	173000000	183000000	165000000	12800000	13500000	13000000	66100000	69100000	68400000	150000000	158000000	144000000	0.08:0.09:0.08:0.42:0.44:0.43:0.95:1.00:0.91	14800000	81900000	174000000	13100000	67900000	151000000	0.09:0.45:1.00	18590	Uncharacterized protein OS=Clostridium kluyveri (strain ATCC 8527 / DSM 555 / NCIMB 10680) OX=431943 GN=CKL_1112 PE=4 SV=1
56	64	A5MZC8|A5MZC8_CLOK5	61.89	41	21	21	Oxidation (M); Carbamidomethylation	52200000	57600000	51400000	89200000	86400000	82500000	4420000	4460000	3220000	21800000	23000000	23900000	34100000	32800000	30900000	1370000	1290000	1450000	16.88:17.77:18.51:26.39:25.38:23.92:1.06:1.00:1.12	55900000	86000000	4490000	22900000	32600000	1430000	15.97:22.74:1.00	72500	Chaperone protein HtpG OS=Clostridium kluyveri (strain ATCC 8527 / DSM 555 / NCIMB 10680) OX=431943 GN=htpG PE=3 SV=1
334	343	sp|A5N4P6|RS10_CLOK5	61.87	61	8	8	Oxidation (M)	99100000	107000000	92300000	29800000	29600000	28700000	351000000	372000000	357000000	65100000	64800000	67700000	21500000	21600000	20600000	232000000	246000000	226000000	0.26:0.26:0.28:0.09:0.09:0.08:0.94:1.00:0.92	104000000	29400000	360000000	65900000	21300000	235000000	0.28:0.09:1.00	11467	30S ribosomal protein S10 OS=Clostridium kluyveri (strain ATCC 8527 / DSM 555 / NCIMB 10680) OX=431943 GN=rpsJ PE=3 SV=1
146	123	A5N262|A5N262_CLOK5	61.7	75	17	17	Carbamidomethylation; Deamidation (NQ); Oxidation (M)	106000000	110000000	113000000	220000000	206000000	214000000	26400000	23300000	22300000	32600000	33400000	31500000	64500000	63100000	61600000	8260000	8840000	8640000	3.68:3.78:3.56:7.30:7.14:6.97:0.93:1.00:0.98	110000000	219000000	27400000	32500000	63100000	8580000	3.79:7.35:1.00	27541	4-hydroxy-tetrahydrodipicolinate reductase OS=Clostridium kluyveri (strain ATCC 8527 / DSM 555 / NCIMB 10680) OX=431943 GN=dapB PE=3 SV=1
29	24	A5N390|A5N390_CLOK5	61.36	63	28	28	Carbamidomethylation; Deamidation (NQ); Oxidation (M)	793000000	812000000	805000000	1980000000	1970000000	1970000000	188000000	189000000	184000000	327000000	331000000	340000000	722000000	723000000	789000000	60400000	57300000	58200000	5.71:5.79:5.93:12.60:12.63:13.78:1.05:1.00:1.02	806000000	1980000000	191000000	333000000	745000000	58600000	5.68:12.71:1.00	48006	Cat3 OS=Clostridium kluyveri (strain ATCC 8527 / DSM 555 / NCIMB 10680) OX=431943 GN=cat3 PE=3 SV=1
664	344	A5N1U9|A5N1U9_CLOK5	60.97	24	5	5		6300000	6440000	6340000	1460000	1930000	321000	613000	629000	644000	5620000	5650000	5790000	1460000	1900000	283000	613000	629000	644000	8.94:8.98:9.21:2.32:3.02:0.45:0.98:1.00:1.02	6470000	1790000	646000	5720000	1760000	646000	8.86:2.72:1.00	29001	ModA OS=Clostridium kluyveri (strain ATCC 8527 / DSM 555 / NCIMB 10680) OX=431943 GN=modA PE=3 SV=1
562	788	A5MZR8|A5MZR8_CLOK5	59.91	34	4	4		17500000	19600000	18300000	4750000	4450000	4380000	48600000	52400000	51200000	15100000	16600000	15300000	4710000	4450000	4320000	46000000	49500000	48300000	0.31:0.34:0.31:0.10:0.09:0.09:0.93:1.00:0.98	18400000	4550000	50800000	15700000	4490000	47900000	0.33:0.09:1.00	10713	Uncharacterized protein OS=Clostridium kluyveri (strain ATCC 8527 / DSM 555 / NCIMB 10680) OX=431943 GN=CKL_2352 PE=4 SV=1
71	198	A5N7F7|A5N7F7_CLOK5	59.03	78	18	18	Carbamidomethylation; Deamidation (NQ); Oxidation (M)	55200000	57500000	59000000	30100000	32700000	29200000	166000000	168000000	164000000	31400000	32700000	34700000	16400000	16700000	17200000	82700000	84300000	79900000	0.37:0.39:0.41:0.19:0.20:0.20:0.98:1.00:0.95	57300000	33700000	167000000	32900000	17700000	82300000	0.40:0.22:1.00	28235	Predicted cell-division initiation protein OS=Clostridium kluyveri (strain ATCC 8527 / DSM 555 / NCIMB 10680) OX=431943 GN=CKL_1196 PE=4 SV=1
17	48	A5N8M9|A5N8M9_CLOK5	58.63	60	31	31	Carbamidomethylation; Oxidation (M); Deamidation (NQ)	295000000	303000000	308000000	1430000000	1380000000	1400000000	200000000	209000000	205000000	107000000	105000000	107000000	448000000	437000000	460000000	191000000	200000000	197000000	0.53:0.52:0.54:2.24:2.18:2.30:0.95:1.00:0.99	306000000	1410000000	206000000	106000000	448000000	196000000	0.54:2.29:1.00	58948	Acetolactate synthase OS=Clostridium kluyveri (strain ATCC 8527 / DSM 555 / NCIMB 10680) OX=431943 GN=ilvI PE=3 SV=1
293	362	A5N2J6|A5N2J6_CLOK5	58.38	80	6	6	Carbamidomethylation; Oxidation (M); Deamidation (NQ)	215000000	218000000	223000000	89500000	88500000	92400000	515000000	539000000	507000000	141000000	148000000	147000000	60800000	61000000	64700000	348000000	363000000	342000000	0.39:0.41:0.41:0.17:0.17:0.18:0.96:1.00:0.94	219000000	90200000	520000000	145000000	62200000	351000000	0.41:0.18:1.00	7076	DUF1858 domain-containing protein OS=Clostridium kluyveri (strain ATCC 8527 / DSM 555 / NCIMB 10680) OX=431943 GN=CKL_3339 PE=4 SV=1
289	251	A5N7A7|A5N7A7_CLOK5	58.28	69	8	8	Carbamidomethylation; Deamidation (NQ); Oxidation (M)	39000000	40000000	39000000	28800000	27800000	26400000	74700000	76100000	75800000	22200000	22400000	21800000	16300000	16300000	15500000	46500000	45900000	45200000	0.48:0.49:0.47:0.36:0.35:0.34:1.01:1.00:0.98	39400000	27700000	75600000	22100000	16000000	45900000	0.48:0.35:1.00	14208	GloA OS=Clostridium kluyveri (strain ATCC 8527 / DSM 555 / NCIMB 10680) OX=431943 GN=gloA PE=4 SV=1
55	94	A5N8H8|A5N8H8_CLOK5	58.21	24	18	18	Deamidation (NQ); Carbamidomethylation	66800000	71200000	72900000	66300000	67300000	69400000	18900000	19500000	18100000	28700000	29500000	30200000	28100000	28600000	30200000	8560000	8870000	8460000	3.23:3.33:3.40:3.17:3.23:3.40:0.96:1.00:0.95	70800000	68700000	19000000	29500000	29000000	8630000	3.41:3.36:1.00	71781	4-hydroxy-3-methylbut-2-enyl diphosphate reductase OS=Clostridium kluyveri (strain ATCC 8527 / DSM 555 / NCIMB 10680) OX=431943 GN=ispH PE=3 SV=1
130	259	sp|A5N4L2|SYG_CLOK5	58.05	41	19	19	Carbamidomethylation; Oxidation (M)	15600000	19400000	15000000	17100000	18300000	17100000	60800000	64400000	64600000	3570000	3780000	3710000	6050000	6740000	6370000	26600000	26400000	25800000	0.14:0.14:0.14:0.23:0.26:0.24:1.01:1.00:0.98	17400000	18000000	63200000	3690000	6390000	26300000	0.14:0.24:1.00	53923	Glycine--tRNA ligase OS=Clostridium kluyveri (strain ATCC 8527 / DSM 555 / NCIMB 10680) OX=431943 GN=glyQS PE=3 SV=1
582	577	sp|A5N4Q1|RS19_CLOK5	57.84	55	4	4	Oxidation (M)	15300000	14000000	12600000	7540000	7940000	7500000	51700000	54000000	51500000	12700000	12300000	10700000	6640000	6490000	6830000	42500000	44700000	42400000	0.28:0.28:0.24:0.15:0.15:0.15:0.95:1.00:0.95	14700000	7690000	52600000	12600000	6650000	43200000	0.29:0.15:1.00	10906	30S ribosomal protein S19 OS=Clostridium kluyveri (strain ATCC 8527 / DSM 555 / NCIMB 10680) OX=431943 GN=rpsS PE=3 SV=1
902	541	A5MZS3|A5MZS3_CLOK5	57.64	2	2	2	Deamidation (NQ)	71300000	70400000	67400000	351000000	348000000	327000000	35900000	35100000	35000000	71300000	70400000	67400000	351000000	348000000	327000000	35900000	35100000	35000000	2.03:2.01:1.92:10.02:9.92:9.33:1.02:1.00:1.00	69700000	342000000	35300000	69700000	342000000	35300000	1.97:9.68:1.00	96349	Predicted NRPS adenylation domain OS=Clostridium kluyveri (strain ATCC 8527 / DSM 555 / NCIMB 10680) OX=431943 GN=CKL_2357 PE=4 SV=1
572	413	A5N6X2|A5N6X2_CLOK5	57.48	15	4	4	Deamidation (NQ)	3530000	3500000	3280000	3880000	4100000	3360000	145000	164000	245000	3330000	3440000	3090000	3510000	3800000	3120000	145000	164000	150000	20.31:20.93:18.83:21.39:23.14:19.00:0.88:1.00:0.91	3470000	3780000	248000	3290000	3480000	153000	21.47:22.70:1.00	29127	Predicted hydrolase OS=Clostridium kluyveri (strain ATCC 8527 / DSM 555 / NCIMB 10680) OX=431943 GN=CKL_1011 PE=4 SV=1
188	96	A5N8G7|A5N8G7_CLOK5	57.37	37	10	10	Carbamidomethylation; Deamidation (NQ); Oxidation (M)	23500000	23100000	22100000	21500000	25500000	22000000	2110000	1930000	1970000	12400000	13400000	12300000	11800000	13100000	12300000	1560000	1500000	1410000	8.31:8.95:8.19:7.90:8.72:8.24:1.04:1.00:0.94	22900000	23700000	2050000	12700000	12400000	1490000	8.53:8.34:1.00	43086	Acetylornithine aminotransferase OS=Clostridium kluyveri (strain ATCC 8527 / DSM 555 / NCIMB 10680) OX=431943 GN=argD PE=3 SV=1
500	1167	A5N366|A5N366_CLOK5	57.19	3	2	2	Deamidation (NQ)	66000000	65900000	70000000	145000000	144000000	148000000	11800000	12600000	12400000	66000000	65900000	70000000	145000000	144000000	148000000	11800000	12600000	12400000	5.23:5.23:5.55:11.46:11.43:11.69:0.93:1.00:0.98	67300000	145000000	12300000	67300000	145000000	12300000	5.49:11.87:1.00	104924	UvrABC system protein A OS=Clostridium kluyveri (strain ATCC 8527 / DSM 555 / NCIMB 10680) OX=431943 GN=uvrA PE=3 SV=1
94	463	A5N1T6|A5N1T6_CLOK5	56.9	22	18	18	Deamidation (NQ)	66800000	70900000	68700000	15000000	13500000	15900000	32100000	34100000	31300000	64500000	67400000	63900000	10200000	9260000	10400000	10400000	11200000	10500000	5.78:6.04:5.73:0.91:0.83:0.93:0.93:1.00:0.94	69600000	16200000	32900000	65300000	9960000	10700000	6.12:0.93:1.00	118690	Predicted surface-layer protein OS=Clostridium kluyveri (strain ATCC 8527 / DSM 555 / NCIMB 10680) OX=431943 GN=CKL_3074 PE=4 SV=1
222	185	A5N6G1|A5N6G1_CLOK5	56.74	24	9	9	Oxidation (M); Carbamidomethylation	40200000	37800000	37600000	12900000	13000000	12700000	6500000	9620000	6020000	25900000	26800000	27000000	7630000	7380000	7400000	1430000	1810000	1620000	14.27:14.79:14.87:4.21:4.07:4.08:0.79:1.00:0.89	38800000	12900000	8480000	26500000	7470000	1780000	14.95:4.21:1.00	50869	Predicted Fe-Fe hydrogenase 2 OS=Clostridium kluyveri (strain ATCC 8527 / DSM 555 / NCIMB 10680) OX=431943 GN=CKL_0841 PE=4 SV=1
455	309	A5N324|A5N324_CLOK5	56.71	72	5	4	Deamidation (NQ)	31200000	33500000	34800000	10100000	9700000	9240000	4070000	4200000	4020000	23600000	24600000	25400000	10100000	9700000	9240000	4070000	4200000	4020000	5.62:5.85:6.05:2.41:2.31:2.20:0.97:1.00:0.96	33200000	9690000	4100000	24500000	9690000	4100000	5.99:2.37:1.00	7128	Predicted small acid-soluble spore protein OS=Clostridium kluyveri (strain ATCC 8527 / DSM 555 / NCIMB 10680) OX=431943 GN=CKL_3529 PE=4 SV=1
449	1394	A5N6B3|A5N6B3_CLOK5	56.61	40	5	5	Carbamidomethylation; Deamidation (NQ)	4310000	4190000	4150000	2440000	1830000	1620000	79700000	75400000	80000000	3030000	2870000	2810000	2160000	1440000	1310000	72500000	65900000	71600000	0.05:0.04:0.04:0.03:0.02:0.02:1.10:1.00:1.09	4210000	2720000	78400000	2900000	2390000	70000000	0.04:0.03:1.00	18943	Shikimate kinase OS=Clostridium kluyveri (strain ATCC 8527 / DSM 555 / NCIMB 10680) OX=431943 GN=aroK PE=3 SV=1
292	357	A5N4G7|A5N4G7_CLOK5	56.58	93	9	9	Carbamidomethylation; Deamidation (NQ); Oxidation (M)	638000000	663000000	699000000	133000000	140000000	126000000	10200000	9170000	9930000	385000000	393000000	416000000	110000000	116000000	105000000	5240000	5280000	5220000	64.00:64.00:64.00:20.87:22.01:19.83:0.99:1.00:0.99	667000000	133000000	9800000	398000000	110000000	5270000	64.00:20.97:1.00	6057	DUF1540 domain-containing protein OS=Clostridium kluyveri (strain ATCC 8527 / DSM 555 / NCIMB 10680) OX=431943 GN=CKL_0128 PE=4 SV=1
884	442	A5N740|A5N740_CLOK5	56.52	6	3	3		17000000	15000000	16100000	32300000	36300000	37300000	775000	779000	665000	17000000	15000000	16100000	32300000	36300000	37300000	775000	779000	665000	21.84:19.23:20.67:41.39:46.52:47.85:0.99:1.00:0.85	16300000	35300000	740000	16300000	35300000	740000	21.99:47.67:1.00	49342	Predicted permease OS=Clostridium kluyveri (strain ATCC 8527 / DSM 555 / NCIMB 10680) OX=431943 GN=CKL_1079 PE=4 SV=1
595	918	A5N3E0|A5N3E0_CLOK5	56.49	51	4	4	Carbamidomethylation	10000000	9930000	8890000	4240000	5040000	4150000	23300000	23400000	22600000	5330000	5530000	4880000	3840000	3730000	3860000	19500000	19500000	19300000	0.27:0.28:0.25:0.20:0.19:0.20:1.00:1.00:0.99	9660000	5040000	23100000	5280000	3810000	19400000	0.27:0.20:1.00	12566	Nitro_FeMo-Co domain-containing protein OS=Clostridium kluyveri (strain ATCC 8527 / DSM 555 / NCIMB 10680) OX=431943 GN=CKL_3646 PE=4 SV=1
325	286	A5N788|A5N788_CLOK5	56.45	39	5	5	Oxidation (M)	25700000	28700000	27900000	9060000	9170000	8840000	18500000	17000000	17800000	22600000	24400000	23700000	5860000	5950000	5710000	13700000	13200000	13400000	1.72:1.85:1.80:0.44:0.45:0.43:1.04:1.00:1.02	27400000	9200000	17800000	23600000	5840000	13400000	1.76:0.44:1.00	15809	Predicted universal stress protein OS=Clostridium kluyveri (strain ATCC 8527 / DSM 555 / NCIMB 10680) OX=431943 GN=CKL_1127 PE=3 SV=1
516	1056	A5N4E7|A5N4E7_CLOK5	55.71	17	4	4	Oxidation (M); Carbamidomethylation	934000	1280000	1160000	1180000	1240000	1260000	12500000	12800000	11900000	705000	920000	866000	1030000	1060000	988000	11000000	11600000	10600000	0.06:0.08:0.07:0.09:0.09:0.09:0.95:1.00:0.92	1130000	1220000	12400000	830000	1030000	11100000	0.08:0.09:1.00	19156	Biotin carboxyl carrier protein of acetyl-CoA carboxylase OS=Clostridium kluyveri (strain ATCC 8527 / DSM 555 / NCIMB 10680) OX=431943 GN=accB PE=4 SV=1
120	113	sp|A5N828|RS2_CLOK5	55.55	67	14	14	Carbamidomethylation; Deamidation (NQ); Oxidation (M)	36800000	36800000	37100000	22700000	22000000	22900000	126000000	128000000	129000000	18400000	18900000	19200000	11000000	9050000	10100000	56800000	59100000	58100000	0.31:0.32:0.32:0.19:0.15:0.17:0.96:1.00:0.98	37400000	23200000	129000000	18800000	10100000	58000000	0.32:0.17:1.00	26534	30S ribosomal protein S2 OS=Clostridium kluyveri (strain ATCC 8527 / DSM 555 / NCIMB 10680) OX=431943 GN=rpsB PE=3 SV=1
703	1370	A5N3R9|A5N3R9_CLOK5	55.24	48	4	4	Oxidation (M)	2460000	6870000	7560000	11300000	11100000	9760000	103000000	104000000	95000000	2190000	6610000	7280000	5320000	5660000	5660000	86200000	86500000	79600000	0.03:0.08:0.08:0.06:0.07:0.07:1.00:1.00:0.92	7070000	11200000	101000000	6780000	5550000	84100000	0.08:0.07:1.00	5374	Rubredoxin-related protein OS=Clostridium kluyveri (strain ATCC 8527 / DSM 555 / NCIMB 10680) OX=431943 GN=CKL_3780 PE=4 SV=1
277	272	sp|A5N4N8|RL7_CLOK5	54.92	86	13	13	Oxidation (M); Deamidation (NQ); Carbamidomethylation	328000000	325000000	329000000	119000000	118000000	111000000	753000000	754000000	734000000	161000000	156000000	159000000	54700000	52400000	55900000	390000000	398000000	373000000	0.40:0.39:0.40:0.14:0.13:0.14:0.98:1.00:0.94	330000000	117000000	754000000	158000000	54300000	387000000	0.41:0.14:1.00	12695	50S ribosomal protein L7/L12 OS=Clostridium kluyveri (strain ATCC 8527 / DSM 555 / NCIMB 10680) OX=431943 GN=rplL PE=3 SV=1
182	209	A5MZ73|A5MZ73_CLOK5	54.91	45	13	13	Deamidation (NQ); Oxidation (M)	16500000	19800000	16600000	63500000	63100000	59800000	1970000	1970000	1370000	4480000	4160000	4320000	28300000	28300000	26400000	553000	672000	507000	6.66:6.20:6.43:42.12:42.16:39.28:0.82:1.00:0.76	17900000	62100000	2080000	4320000	27700000	753000	5.74:36.74:1.00	38872	3-isopropylmalate dehydrogenase OS=Clostridium kluyveri (strain ATCC 8527 / DSM 555 / NCIMB 10680) OX=431943 GN=leuB PE=3 SV=1
527	360	A5N724|A5N724_CLOK5	54.87	37	5	5	Deamidation (NQ)	102000000	87400000	109000000	11800000	11800000	9990000	2150000	1880000	1750000	97500000	82000000	101000000	10600000	10300000	9390000	1680000	1870000	1720000	52.17:43.86:53.94:5.66:5.53:5.02:0.90:1.00:0.92	99500000	11200000	1920000	93400000	10100000	1760000	53.11:5.74:1.00	22721	Predicted heat shock protein OS=Clostridium kluyveri (strain ATCC 8527 / DSM 555 / NCIMB 10680) OX=431943 GN=CKL_1063 PE=3 SV=1
145	205	A5N4E6|A5N4E6_CLOK5	54.74	56	16	16	Carbamidomethylation; Deamidation (NQ); Oxidation (M)	26400000	26800000	28700000	22300000	23400000	22000000	6920000	6600000	7600000	19700000	21800000	22100000	7410000	8010000	8180000	2100000	2300000	2160000	8.57:9.47:9.60:3.22:3.48:3.55:0.91:1.00:0.94	27900000	23200000	7770000	21700000	8310000	2190000	9.90:3.80:1.00	44009	3-oxoacyl-[acyl-carrier-protein] synthase 2 OS=Clostridium kluyveri (strain ATCC 8527 / DSM 555 / NCIMB 10680) OX=431943 GN=fabF PE=3 SV=1
391	423	A5N7L3|A5N7L3_CLOK5	54.45	49	8	8	Deamidation (NQ); Carbamidomethylation	43000000	46600000	46400000	106000000	109000000	105000000	106000000	108000000	105000000	30600000	30400000	31500000	81300000	82300000	84000000	71300000	73100000	65600000	0.42:0.42:0.43:1.11:1.13:1.15:0.98:1.00:0.90	45300000	107000000	106000000	30800000	82500000	70000000	0.44:1.18:1.00	19640	PK_C domain-containing protein OS=Clostridium kluyveri (strain ATCC 8527 / DSM 555 / NCIMB 10680) OX=431943 GN=CKL_1252 PE=4 SV=1
32	34	A5N5D2|A5N5D2_CLOK5	54.32	79	29	29	Carbamidomethylation; Deamidation (NQ); Oxidation (M)	1190000000	1220000000	1240000000	959000000	925000000	756000000	3270000000	3220000000	3240000000	575000000	579000000	592000000	319000000	313000000	304000000	1330000000	1260000000	1320000000	0.46:0.46:0.47:0.25:0.25:0.24:1.06:1.00:1.05	1220000000	937000000	3240000000	582000000	312000000	1300000000	0.45:0.24:1.00	32732	Predicted dihydroorotate dehydrogenase electron transfer subunit OS=Clostridium kluyveri (strain ATCC 8527 / DSM 555 / NCIMB 10680) OX=431943 GN=CKL_0459 PE=4 SV=1
439	393	A5N4G6|A5N4G6_CLOK5	54.2	20	6	6	Carbamidomethylation	4420000	4210000	4960000	6990000	6800000	5760000	63100	65400	41300	4210000	3940000	4580000	6030000	6020000	5130000	63100	61300	0	64.00:64.00:64.00:64.00:64.00:64.00:1.03:1.00:0	4690000	6520000	170000	4370000	5730000	124000	35.12:46.07:1.00	44399	UDP-N-acetylglucosamine 1-carboxyvinyltransferase OS=Clostridium kluyveri (strain ATCC 8527 / DSM 555 / NCIMB 10680) OX=431943 GN=murA PE=3 SV=1
193	4052	A5N9B2|A5N9B2_CLOK5	54.16	51	13	13	Deamidation (NQ); Oxidation (M)	7150000	6810000	4700000	18400000	18900000	16900000	135000000	133000000	133000000	1020000	992000	417000	8230000	7790000	7620000	64100000	61100000	65300000	0.02:0.02:0.02:0.13:0.13:0.12:1.05:1.00:1.07	6870000	19200000	135000000	1020000	7880000	63500000	0.02:0.12:1.00	30922	Uncharacterized protein OS=Clostridium kluyveri (strain ATCC 8527 / DSM 555 / NCIMB 10680) OX=431943 GN=CKL_1851 PE=4 SV=1
490	1374	A5MZY7|A5MZY7_CLOK5	54.07	22	5	5	Deamidation (NQ)	10500000	10400000	10600000	12600000	11900000	13300000	70700000	73500000	69600000	9800000	9670000	9900000	12200000	11600000	13000000	64500000	66800000	63100000	0.15:0.14:0.15:0.18:0.17:0.19:0.97:1.00:0.94	10500000	12700000	71300000	9790000	12300000	64800000	0.15:0.19:1.00	26534	Uncharacterized protein OS=Clostridium kluyveri (strain ATCC 8527 / DSM 555 / NCIMB 10680) OX=431943 GN=CKL_2421 PE=4 SV=1
262	250	A5N8M8|A5N8M8_CLOK5	53.34	72	10	10	Deamidation (NQ); Oxidation (M)	105000000	106000000	106000000	394000000	427000000	381000000	108000000	107000000	101000000	62800000	69900000	68000000	272000000	280000000	263000000	67700000	70400000	64900000	0.89:0.99:0.97:3.86:3.97:3.74:0.96:1.00:0.92	106000000	403000000	107000000	66900000	272000000	67700000	0.99:4.01:1.00	18337	Acetolactate synthase small subunit OS=Clostridium kluyveri (strain ATCC 8527 / DSM 555 / NCIMB 10680) OX=431943 GN=ilvH PE=3 SV=1
786	4941	A5N0Q9|A5N0Q9_CLOK5	53.27	12	5	5	Deamidation (NQ)	23400000	23600000	23900000	39600000	39800000	40500000	1170000	1340000	1020000	23200000	23300000	23700000	38600000	39200000	39700000	1160000	1310000	1020000	17.67:17.72:18.05:29.37:29.83:30.19:0.88:1.00:0.78	23700000	40000000	1180000	23400000	39200000	1160000	20.13:33.67:1.00	48883	Predicted permease OS=Clostridium kluyveri (strain ATCC 8527 / DSM 555 / NCIMB 10680) OX=431943 GN=CKL_2693 PE=3 SV=1
20	40	A5N5C8|A5N5C8_CLOK5	53.26	83	27	27	Carbamidomethylation; Deamidation (NQ); Oxidation (M)	4610000000	4650000000	4630000000	10900000000	11000000000	10100000000	2520000000	2730000000	2710000000	1740000000	1970000000	2050000000	3300000000	3320000000	3400000000	866000000	909000000	873000000	1.91:2.17:2.26:3.63:3.65:3.74:0.95:1.00:0.96	4650000000	10800000000	2690000000	1920000000	3340000000	882000000	2.18:3.79:1.00	41373	Bcd OS=Clostridium kluyveri (strain ATCC 8527 / DSM 555 / NCIMB 10680) OX=431943 GN=bcd PE=3 SV=1
475	450	sp|A5MZ82|RISB_CLOK5	53.12	75	8	8	Carbamidomethylation	14200000	16000000	12100000	32300000	31400000	34500000	71700000	70700000	70500000	9830000	10300000	10500000	27100000	27600000	29300000	52600000	52300000	53800000	0.19:0.20:0.20:0.52:0.53:0.56:1.00:1.00:1.03	15300000	32700000	71000000	10200000	28000000	52900000	0.19:0.53:1.00	16770	6 7-dimethyl-8-ribityllumazine synthase OS=Clostridium kluyveri (strain ATCC 8527 / DSM 555 / NCIMB 10680) OX=431943 GN=ribH PE=3 SV=1
27	22	A5N8I1|A5N8I1_CLOK5	53.04	69	31	31	Carbamidomethylation; Oxidation (M)	217000000	218000000	238000000	269000000	266000000	260000000	79800000	82700000	85800000	84700000	86100000	103000000	89600000	84800000	84800000	18900000	20100000	19300000	4.21:4.28:5.11:4.46:4.22:4.22:0.94:1.00:0.96	225000000	265000000	84200000	91200000	86400000	19400000	4.69:4.45:1.00	45019	Aminotransferase OS=Clostridium kluyveri (strain ATCC 8527 / DSM 555 / NCIMB 10680) OX=431943 GN=aspC3 PE=3 SV=1
609	667	A5N3S4|A5N3S4_CLOK5	52.96	13	4	4	Deamidation (NQ)	1230000	1550000	1250000	2320000	2480000	2210000	23100000	24200000	21700000	1230000	1550000	1250000	2320000	2440000	2210000	21100000	22100000	19900000	0.06:0.07:0.06:0.10:0.11:0.10:0.95:1.00:0.90	1430000	2370000	23200000	1430000	2320000	21300000	0.07:0.11:1.00	39552	NlpC/P60 domain-containing protein OS=Clostridium kluyveri (strain ATCC 8527 / DSM 555 / NCIMB 10680) OX=431943 GN=CKL_3785 PE=3 SV=1
144	461	A5MZ79|A5MZ79_CLOK5	52.87	44	13	13	Deamidation (NQ); Oxidation (M)	8560000	8610000	8890000	15200000	14700000	14300000	80400000	75900000	81100000	5210000	4940000	5570000	10500000	9880000	9050000	46700000	43400000	44000000	0.12:0.11:0.13:0.24:0.23:0.21:1.08:1.00:1.01	8770000	15300000	80300000	5280000	9870000	44700000	0.12:0.22:1.00	31268	Uncharacterized protein OS=Clostridium kluyveri (strain ATCC 8527 / DSM 555 / NCIMB 10680) OX=431943 GN=CKL_2163 PE=4 SV=1
987	869	sp|A5N843|RBFA_CLOK5	52.66	16	2	2		173000000	170000000	176000000	1100000	445000	917000	10800000	11200000	10300000	173000000	170000000	176000000	1100000	445000	917000	10800000	11200000	10300000	15.39:15.19:15.65:0.10:0.04:0.08:0.96:1.00:0.92	173000000	819000	10800000	173000000	819000	10800000	16.04:0.08:1.00	14288	Ribosome-binding factor A OS=Clostridium kluyveri (strain ATCC 8527 / DSM 555 / NCIMB 10680) OX=431943 GN=rbfA PE=3 SV=1
359	363	A5N6S1|A5N6S1_CLOK5	52.59	73	7	7	Deamidation (NQ); Oxidation (M)	192000000	196000000	199000000	197000000	199000000	188000000	532000000	550000000	471000000	128000000	132000000	131000000	109000000	110000000	108000000	327000000	343000000	325000000	0.37:0.38:0.38:0.32:0.32:0.31:0.95:1.00:0.95	196000000	195000000	524000000	130000000	109000000	332000000	0.39:0.33:1.00	11848	Uncharacterized protein OS=Clostridium kluyveri (strain ATCC 8527 / DSM 555 / NCIMB 10680) OX=431943 GN=CKL_0951 PE=4 SV=1
61	53	A5N6Z9|A5N6Z9_CLOK5	52.45	69	21	21	Carbamidomethylation; Deamidation (NQ); Oxidation (M)	396000000	396000000	375000000	3160000	2720000	2990000	3540000	5460000	4880000	205000000	208000000	178000000	139000	134000	0	0	0	0	64.00:64.00:64.00:64.00:64.00:-:-:-:-	390000000	3200000	4920000	197000000	142000	0	64.00:64.00:-	39852	Predicted transporter protein OS=Clostridium kluyveri (strain ATCC 8527 / DSM 555 / NCIMB 10680) OX=431943 GN=CKL_1038 PE=4 SV=1
377	834	A5N2S1|A5N2S1_CLOK5	52.43	17	6	6	Carbamidomethylation	2880000	1950000	2110000	1050000	2080000	2790000	17500000	18100000	16900000	1850000	1710000	1850000	1050000	1740000	1650000	15400000	15800000	14900000	0.12:0.11:0.12:0.07:0.11:0.10:0.98:1.00:0.95	2480000	2550000	17500000	1940000	1810000	15400000	0.13:0.12:1.00	51060	Uncharacterized protein OS=Clostridium kluyveri (strain ATCC 8527 / DSM 555 / NCIMB 10680) OX=431943 GN=CKL_3415 PE=4 SV=1
141	372	A5N6I6|A5N6I6_CLOK5	52.4	55	18	18	Carbamidomethylation; Oxidation (M)	12200000	12200000	11500000	39000000	37200000	39500000	17500000	18400000	18900000	3610000	3550000	3910000	16300000	15700000	15900000	8850000	8760000	8530000	0.41:0.41:0.45:1.86:1.79:1.81:1.01:1.00:0.97	12400000	39500000	19400000	3690000	16000000	8710000	0.42:1.83:1.00	35874	Cell shape-determining protein MreB OS=Clostridium kluyveri (strain ATCC 8527 / DSM 555 / NCIMB 10680) OX=431943 GN=mreB PE=3 SV=1
93	117	A5N6T5|A5N6T5_CLOK5	52.22	36	16	16	Deamidation (NQ); Carbamidomethylation; Oxidation (M)	29900000	34200000	31100000	55500000	52200000	54600000	3280000	3200000	3240000	14900000	14800000	13800000	21300000	19200000	18800000	2060000	2090000	2310000	7.15:7.11:6.60:10.22:9.19:9.02:0.98:1.00:1.10	32600000	54300000	3360000	14500000	19800000	2150000	6.75:9.20:1.00	69616	Aconitate hydratase A OS=Clostridium kluyveri (strain ATCC 8527 / DSM 555 / NCIMB 10680) OX=431943 GN=CKL_0974 PE=4 SV=1
579	1390	A5N1L0|A5N1L0_CLOK5	52.11	76	6	6	Carbamidomethylation; Oxidation (M)	7700000	7820000	8170000	7380000	9120000	8940000	84700000	79500000	83800000	7700000	7610000	8170000	7140000	7290000	7100000	72800000	66900000	71700000	0.12:0.11:0.12:0.11:0.11:0.11:1.09:1.00:1.07	8040000	8930000	82700000	7830000	7180000	70500000	0.11:0.10:1.00	11044	PorD OS=Clostridium kluyveri (strain ATCC 8527 / DSM 555 / NCIMB 10680) OX=431943 GN=porD PE=4 SV=1
249	435	A5N624|A5N624_CLOK5	52.1	81	8	8	Deamidation (NQ)	1580000000	1520000000	1530000000	1430000000	1390000000	1280000000	6770000000	7070000000	6580000000	1280000000	1240000000	1230000000	1200000000	1160000000	1090000000	5580000000	5850000000	5400000000	0.22:0.21:0.21:0.21:0.20:0.19:0.95:1.00:0.92	1540000000	1370000000	6810000000	1250000000	1150000000	5610000000	0.22:0.21:1.00	7469	CspA OS=Clostridium kluyveri (strain ATCC 8527 / DSM 555 / NCIMB 10680) OX=431943 GN=cspA PE=4 SV=1
163	158	A5N3U8|A5N3U8_CLOK5	52.07	63	17	17	Carbamidomethylation; Deamidation (NQ); Oxidation (M)	12800000	14500000	13500000	43000000	41800000	39300000	10600000	10900000	10200000	5600000	5970000	6050000	15200000	15700000	14600000	4900000	4640000	4860000	1.21:1.29:1.31:3.27:3.38:3.16:1.06:1.00:1.05	13900000	41400000	10900000	5880000	15200000	4800000	1.22:3.16:1.00	34502	Predicted phosphoglycerate dehydrogenase OS=Clostridium kluyveri (strain ATCC 8527 / DSM 555 / NCIMB 10680) OX=431943 GN=CKL_3816 PE=3 SV=1
361	570	A5N552|A5N552_CLOK5	52	77	7	7	Carbamidomethylation; Deamidation (NQ)	115000000	115000000	117000000	73200000	73000000	72600000	181000000	188000000	180000000	112000000	113000000	114000000	72400000	72100000	71700000	175000000	182000000	175000000	0.62:0.62:0.63:0.40:0.40:0.40:0.96:1.00:0.96	116000000	72900000	183000000	113000000	72100000	177000000	0.64:0.41:1.00	10869	Predicted acetyltransferase OS=Clostridium kluyveri (strain ATCC 8527 / DSM 555 / NCIMB 10680) OX=431943 GN=CKL_0379 PE=4 SV=1
181	342	A5N8L9|A5N8L9_CLOK5	51.72	58	12	12	Oxidation (M); Carbamidomethylation; Deamidation (NQ)	12700000	10800000	11500000	48400000	48000000	45700000	68200000	65800000	68800000	7130000	6530000	7010000	30300000	29800000	27700000	39600000	35800000	40600000	0.20:0.18:0.20:0.84:0.83:0.77:1.10:1.00:1.13	11700000	47700000	67800000	6890000	29300000	38700000	0.18:0.76:1.00	30194	Purine nucleoside phosphorylase OS=Clostridium kluyveri (strain ATCC 8527 / DSM 555 / NCIMB 10680) OX=431943 GN=punA PE=3 SV=1
584	300	A5MYU2|A5MYU2_CLOK5	51.42	65	5	5	Deamidation (NQ)	66100000	74400000	69800000	50600000	49000000	50600000	118000000	124000000	123000000	57700000	61500000	63400000	47300000	45900000	47600000	103000000	107000000	106000000	0.54:0.57:0.59:0.44:0.43:0.44:0.96:1.00:0.99	70100000	50200000	122000000	60900000	46900000	106000000	0.58:0.44:1.00	10793	Uncharacterized protein OS=Clostridium kluyveri (strain ATCC 8527 / DSM 555 / NCIMB 10680) OX=431943 GN=CKL_2026 PE=4 SV=1
173	445	A5N3H0|A5N3H0_CLOK5	51.16	27	8	8	Carbamidomethylation	1780000	1700000	2180000	28400000	28000000	30500000	1900000	1470000	1850000	1440000	1400000	1750000	19200000	19200000	21200000	735000	878000	860000	1.64:1.59:2.00:21.86:21.86:24.16:0.84:1.00:0.98	1980000	29000000	1800000	1530000	19900000	850000	1.80:23.42:1.00	36932	Cell shape-determining protein MreB OS=Clostridium kluyveri (strain ATCC 8527 / DSM 555 / NCIMB 10680) OX=431943 GN=mreB PE=3 SV=1
568	5281	A5N0B9|A5N0B9_CLOK5	51.01	19	5	5	Carbamidomethylation	19100000	20900000	20700000	1970000	2080000	1900000	5990000	6180000	5500000	19100000	20900000	20700000	1970000	1800000	1650000	4750000	4750000	4220000	4.02:4.41:4.36:0.41:0.38:0.35:1.00:1.00:0.89	20300000	2090000	5890000	20300000	1810000	4570000	4.45:0.40:1.00	30884	Predicted esterase OS=Clostridium kluyveri (strain ATCC 8527 / DSM 555 / NCIMB 10680) OX=431943 GN=CKL_2553 PE=4 SV=1
948	1158	A5N5A0|A5N5A0_CLOK5	50.94	8	2	2		6240000	6200000	6080000	3930000	3720000	3740000	10500000	10500000	10400000	6240000	6200000	6080000	3930000	3720000	3740000	10500000	10500000	10400000	0.60:0.59:0.58:0.38:0.35:0.36:1.00:1.00:0.99	6170000	3810000	10500000	6170000	3810000	10500000	0.59:0.36:1.00	30657	Iron-sulfur cluster carrier protein OS=Clostridium kluyveri (strain ATCC 8527 / DSM 555 / NCIMB 10680) OX=431943 GN=CKL_0427 PE=3 SV=1
132	85	A5N1C8|A5N1C8_CLOK5	50.92	68	19	19	Deamidation (NQ)	126000000	128000000	132000000	52400000	51000000	50600000	185000000	184000000	173000000	58300000	59200000	63000000	23600000	24800000	25700000	95900000	90600000	89800000	0.64:0.65:0.70:0.26:0.27:0.28:1.06:1.00:0.99	130000000	51800000	181000000	60200000	24700000	92100000	0.65:0.27:1.00	29885	Lipoprotein OS=Clostridium kluyveri (strain ATCC 8527 / DSM 555 / NCIMB 10680) OX=431943 GN=CKL_2913 PE=3 SV=1
454	278	sp|A5N1Z4|APT_CLOK5	50.67	53	7	7	Deamidation (NQ)	2590000	2700000	3100000	603000	609000	664000	9270000	10800000	9260000	2100000	1810000	2230000	567000	609000	589000	6690000	6960000	6160000	0.30:0.26:0.32:0.08:0.09:0.08:0.96:1.00:0.88	2930000	644000	9790000	2050000	589000	6600000	0.31:0.09:1.00	18928	Adenine phosphoribosyltransferase OS=Clostridium kluyveri (strain ATCC 8527 / DSM 555 / NCIMB 10680) OX=431943 GN=apt PE=3 SV=1
698	447	A5N1U6|A5N1U6_CLOK5	50.4	54	4	4	Carbamidomethylation; Oxidation (M)	29500000	28500000	29100000	12200000	13100000	13500000	92600000	84800000	85100000	28400000	27100000	28200000	11100000	11700000	12100000	84800000	77500000	78300000	0.37:0.35:0.36:0.14:0.15:0.16:1.09:1.00:1.01	29300000	13000000	87500000	27900000	11600000	80200000	0.35:0.15:1.00	7259	Mop OS=Clostridium kluyveri (strain ATCC 8527 / DSM 555 / NCIMB 10680) OX=431943 GN=mop PE=4 SV=1
327	190	A5N8P2|A5N8P2_CLOK5	50.33	41	9	9		12600000	13000000	12800000	7630000	7630000	7580000	1500000	1450000	1450000	6650000	6770000	6320000	4560000	4780000	4720000	530000	477000	456000	13.94:14.19:13.24:9.55:10.00:9.89:1.11:1.00:0.96	12800000	7650000	1520000	6580000	4680000	488000	13.49:9.60:1.00	35630	Homoserine O-acetyltransferase OS=Clostridium kluyveri (strain ATCC 8527 / DSM 555 / NCIMB 10680) OX=431943 GN=metAA PE=3 SV=1
425	386	A5MZX4|A5MZX4_CLOK5	50.28	21	6	6	Deamidation (NQ); Carbamidomethylation	29500000	29300000	30600000	3940000	8360000	6500000	927000	639000	856000	27700000	27200000	28700000	1790000	6090000	4510000	315000	271000	283000	64.00:64.00:64.00:6.61:22.51:16.65:1.16:1.00:1.04	29800000	7450000	807000	27900000	5310000	289000	64.00:18.35:1.00	44008	MaeB OS=Clostridium kluyveri (strain ATCC 8527 / DSM 555 / NCIMB 10680) OX=431943 GN=maeB PE=3 SV=1
119	129	A5N7N0|A5N7N0_CLOK5	50.06	71	19	19	Carbamidomethylation; Oxidation (M); Deamidation (NQ)	46500000	41700000	48600000	31200000	30500000	29700000	133000000	140000000	133000000	13500000	14300000	15400000	17400000	17700000	16100000	65900000	68500000	62500000	0.20:0.21:0.22:0.25:0.26:0.23:0.96:1.00:0.91	45700000	30700000	136000000	14400000	17100000	65600000	0.22:0.26:1.00	29930	Ion-translocating oxidoreductase complex subunit B OS=Clostridium kluyveri (strain ATCC 8527 / DSM 555 / NCIMB 10680) OX=431943 GN=rnfB PE=3 SV=1
83	35	sp|A5N2N5|ENO_CLOK5	49.71	73	20	20	Carbamidomethylation; Deamidation (NQ); Oxidation (M)	165000000	173000000	167000000	94700000	93800000	85800000	55100000	52300000	53700000	64300000	66500000	65700000	35700000	35900000	36200000	16800000	17200000	16200000	3.73:3.86:3.81:2.07:2.08:2.10:0.98:1.00:0.94	169000000	91900000	54200000	65500000	36000000	16800000	3.91:2.14:1.00	46860	Enolase OS=Clostridium kluyveri (strain ATCC 8527 / DSM 555 / NCIMB 10680) OX=431943 GN=eno PE=3 SV=1
690	15235	A5N196|A5N196_CLOK5	49.68	51	3	2	Deamidation (NQ)	2330000	2170000	1730000	2430000	2380000	1970000	15700000	14700000	12900000	0	0	0	878000	739000	696000	13600000	13800000	11700000	0:0:0:0.06:0.05:0.05:0.99:1.00:0.85	2080000	2320000	14400000	0	817000	13000000	0:0.06:1.00	7133	CSD domain-containing protein OS=Clostridium kluyveri (strain ATCC 8527 / DSM 555 / NCIMB 10680) OX=431943 GN=CKL_2880 PE=4 SV=1
6	6	sp|A5N6M2|DNAK_CLOK5	49.65	81	44	44	Carbamidomethylation; Deamidation (NQ); Oxidation (M)	1110000000	1220000000	1150000000	932000000	878000000	899000000	2570000000	2470000000	2430000000	349000000	364000000	367000000	273000000	261000000	255000000	662000000	659000000	633000000	0.53:0.55:0.56:0.41:0.40:0.39:1.00:1.00:0.96	1160000000	910000000	2530000000	360000000	263000000	651000000	0.55:0.40:1.00	66050	Chaperone protein DnaK OS=Clostridium kluyveri (strain ATCC 8527 / DSM 555 / NCIMB 10680) OX=431943 GN=dnaK PE=3 SV=1
131	144	A5N2S4|A5N2S4_CLOK5	49.56	85	18	18	Carbamidomethylation; Oxidation (M); Deamidation (NQ)	688000000	688000000	702000000	698000000	711000000	702000000	3340000000	3540000000	3330000000	397000000	393000000	420000000	382000000	394000000	383000000	1730000000	1820000000	1670000000	0.22:0.22:0.23:0.21:0.22:0.21:0.95:1.00:0.92	693000000	713000000	3410000000	404000000	386000000	1740000000	0.23:0.22:1.00	20119	Uncharacterized protein OS=Clostridium kluyveri (strain ATCC 8527 / DSM 555 / NCIMB 10680) OX=431943 GN=CKL_3418 PE=4 SV=1
783	1395	A5N804|A5N804_CLOK5	49.55	42	2	2	Carbamidomethylation; Oxidation (M)	9590000	10900000	10600000	3040000	3120000	2950000	51800000	52900000	54100000	8990000	10000000	10600000	2740000	2790000	2510000	41400000	41400000	42700000	0.22:0.24:0.26:0.07:0.07:0.06:1.00:1.00:1.03	10600000	3110000	52900000	9860000	2760000	41800000	0.24:0.07:1.00	6938	50S ribosomal protein L32 OS=Clostridium kluyveri (strain ATCC 8527 / DSM 555 / NCIMB 10680) OX=431943 GN=rpmF PE=3 SV=1
524	496	A5N3T8|A5N3T8_CLOK5	49.55	12	3	3		1640000	1460000	1490000	1160000	1320000	1150000	0	69200	68200	1640000	1460000	1490000	1160000	1320000	1150000	0	69200	68200	23.68:21.08:21.61:16.78:19.02:16.58:0:1.00:0.99	1580000	1210000	106000	1580000	1210000	106000	14.91:11.38:1.00	34451	Uncharacterized protein OS=Clostridium kluyveri (strain ATCC 8527 / DSM 555 / NCIMB 10680) OX=431943 GN=CKL_3799 PE=3 SV=1
50	37	A5N3L6|A5N3L6_CLOK5	49.53	44	25	25	Carbamidomethylation; Oxidation (M)	90300000	96900000	85800000	88300000	89500000	81900000	10700000	5980000	11100000	24800000	26500000	23300000	32900000	33300000	30600000	563000	698000	549000	35.48:38.02:33.44:47.10:47.64:43.85:0.81:1.00:0.79	92000000	87200000	9390000	24900000	32300000	603000	41.25:53.46:1.00	58691	LysM domain-containing protein OS=Clostridium kluyveri (strain ATCC 8527 / DSM 555 / NCIMB 10680) OX=431943 GN=CKL_3727 PE=4 SV=1
630	850	sp|A5N4S2|RS13_CLOK5	49.43	30	5	5		4510000	4190000	4140000	11100000	11400000	12600000	48900000	43100000	43800000	4280000	4040000	3960000	10300000	10600000	11900000	46100000	40100000	40700000	0.11:0.10:0.10:0.26:0.27:0.30:1.15:1.00:1.02	4280000	11700000	45300000	4090000	11000000	42300000	0.10:0.26:1.00	13948	30S ribosomal protein S13 OS=Clostridium kluyveri (strain ATCC 8527 / DSM 555 / NCIMB 10680) OX=431943 GN=rpsM PE=3 SV=1
52	38	sp|A5N0Q0|PUR9_CLOK5	49.42	55	24	24	Carbamidomethylation; Deamidation (NQ); Oxidation (M)	217000000	217000000	220000000	175000000	171000000	176000000	104000000	103000000	101000000	157000000	155000000	158000000	120000000	117000000	125000000	82700000	82500000	80400000	1.90:1.88:1.91:1.46:1.42:1.52:1.00:1.00:0.98	218000000	175000000	105000000	157000000	121000000	83500000	1.87:1.45:1.00	55653	Bifunctional purine biosynthesis protein PurH OS=Clostridium kluyveri (strain ATCC 8527 / DSM 555 / NCIMB 10680) OX=431943 GN=purH PE=3 SV=1
335	886	A5MZ81|A5MZ81_CLOK5	49.2	79	6	6	Carbamidomethylation; Oxidation (M); Deamidation (NQ)	3120000	2340000	1310000	12300000	12400000	13300000	87300000	88400000	83100000	1780000	2140000	1310000	11300000	11300000	12400000	74000000	75700000	70000000	0.02:0.03:0.02:0.15:0.15:0.16:0.98:1.00:0.92	3220000	12800000	86400000	1890000	11700000	73300000	0.03:0.16:1.00	15301	Flavodoxin OS=Clostridium kluyveri (strain ATCC 8527 / DSM 555 / NCIMB 10680) OX=431943 GN=CKL_2165 PE=3 SV=1
88	32	sp|A5N802|ACKA_CLOK5	49.1	57	23	23	Carbamidomethylation; Deamidation (NQ); Oxidation (M)	287000000	301000000	284000000	451000000	452000000	459000000	29800000	28200000	29000000	119000000	126000000	123000000	182000000	185000000	191000000	11100000	8970000	10400000	13.30:14.01:13.74:20.24:20.62:21.33:1.23:1.00:1.16	292000000	454000000	30100000	123000000	186000000	10200000	12.00:18.18:1.00	44449	Acetate kinase OS=Clostridium kluyveri (strain ATCC 8527 / DSM 555 / NCIMB 10680) OX=431943 GN=ackA PE=3 SV=1
67	92	A5N868|A5N868_CLOK5	49.03	68	22	21	Carbamidomethylation; Deamidation (NQ); Oxidation (M)	125000000	133000000	129000000	224000000	223000000	207000000	862000000	804000000	844000000	41800000	43700000	44200000	87600000	88100000	77000000	321000000	289000000	315000000	0.14:0.15:0.15:0.30:0.31:0.27:1.11:1.00:1.09	133000000	221000000	838000000	43200000	84200000	308000000	0.14:0.27:1.00	38809	Glyceraldehyde-3-phosphate dehydrogenase OS=Clostridium kluyveri (strain ATCC 8527 / DSM 555 / NCIMB 10680) OX=431943 GN=gap PE=3 SV=1
997	1172	A5N814|A5N814_CLOK5	49.02	24	3	3		3480000	4880000	5270000	3450000	3210000	3180000	10400000	10700000	10000000	2780000	3960000	4130000	3040000	2910000	2890000	10400000	10600000	9890000	0.26:0.38:0.39:0.29:0.28:0.27:0.98:1.00:0.94	4550000	3280000	10400000	3620000	2950000	10300000	0.35:0.29:1.00	8209	RNA-binding protein KhpA OS=Clostridium kluyveri (strain ATCC 8527 / DSM 555 / NCIMB 10680) OX=431943 GN=khpA PE=3 SV=1
281	220	A5N7I6|A5N7I6_CLOK5	49	39	7	7	Carbamidomethylation; Oxidation (M)	26700000	28900000	27500000	11800000	12600000	14400000	805000	1170000	965000	14600000	15800000	17100000	8500000	8800000	8880000	681000	704000	624000	20.69:22.38:24.35:12.07:12.50:12.62:0.97:1.00:0.89	28000000	13700000	1130000	15800000	9150000	670000	23.62:13.67:1.00	20394	Predicted stage III sporulation protein AH OS=Clostridium kluyveri (strain ATCC 8527 / DSM 555 / NCIMB 10680) OX=431943 GN=CKL_1225 PE=4 SV=1
5	10	A5N8N1|A5N8N1_CLOK5	48.8	46	59	59	Carbamidomethylation; Deamidation (NQ); Oxidation (M)	89900000	90600000	84500000	323000000	324000000	309000000	8600000	10300000	10300000	11100000	12300000	11800000	46800000	45600000	40200000	1690000	1720000	1670000	6.48:7.17:6.85:27.30:26.59:23.43:0.99:1.00:0.97	90300000	322000000	11200000	11700000	44200000	1690000	6.92:26.11:1.00	167288	GltB OS=Clostridium kluyveri (strain ATCC 8527 / DSM 555 / NCIMB 10680) OX=431943 GN=gltB PE=3 SV=1
451	277	A5N3S0|A5N3S0_CLOK5	48.79	85	7	7	Carbamidomethylation; Deamidation (NQ); Oxidation (M)	92100000	102000000	100000000	188000000	189000000	158000000	1340000000	1250000000	1200000000	86000000	95100000	93700000	127000000	126000000	114000000	797000000	720000000	679000000	0.12:0.13:0.13:0.18:0.17:0.16:1.11:1.00:0.94	98500000	187000000	1270000000	91700000	127000000	732000000	0.13:0.17:1.00	14141	Desulfoferrodoxin OS=Clostridium kluyveri (strain ATCC 8527 / DSM 555 / NCIMB 10680) OX=431943 GN=rbo PE=3 SV=1
305	301	sp|A5N3V8|Y3826_CLOK5	48.69	66	6	6	Carbamidomethylation; Deamidation (NQ); Oxidation (M)	63300000	50900000	63700000	11300000	11600000	9870000	284000000	281000000	255000000	43200000	33000000	44600000	5290000	5280000	4230000	203000000	208000000	173000000	0.21:0.16:0.21:0.03:0.03:0.02:0.97:1.00:0.83	60800000	11500000	273000000	41500000	4980000	195000000	0.21:0.03:1.00	12324	Nucleoid-associated protein CKL_3826 OS=Clostridium kluyveri (strain ATCC 8527 / DSM 555 / NCIMB 10680) OX=431943 GN=CKL_3826 PE=3 SV=1
535	909	A5N229|A5N229_CLOK5	48.67	19	4	4	Carbamidomethylation	4660000	4510000	4640000	3770000	3590000	3650000	15100000	14800000	14000000	3730000	3920000	3920000	3410000	3590000	3220000	13400000	13300000	12400000	0.28:0.30:0.30:0.26:0.27:0.24:1.01:1.00:0.93	4610000	4020000	15000000	3860000	3620000	13400000	0.29:0.27:1.00	26852	Predicted UDP-3-O-[3-hydroxymyristoyl] glucosamine N-acyltransferase OS=Clostridium kluyveri (strain ATCC 8527 / DSM 555 / NCIMB 10680) OX=431943 GN=CKL_3167 PE=4 SV=1
712	515	A5N6E3|A5N6E3_CLOK5	48.63	24	4	4	Oxidation (M); Carbamidomethylation; Deamidation (NQ)	68600000	69600000	70200000	37500000	36900000	35900000	60000000	58600000	48000000	59800000	61000000	61600000	31600000	30900000	30500000	50900000	49200000	38900000	1.22:1.24:1.25:0.64:0.63:0.62:1.03:1.00:0.79	69500000	36900000	55600000	60800000	31000000	46400000	1.31:0.67:1.00	22166	Uncharacterized protein OS=Clostridium kluyveri (strain ATCC 8527 / DSM 555 / NCIMB 10680) OX=431943 GN=CKL_0821 PE=3 SV=1
125	3713	A5N483|A5N483_CLOK5	48.6	43	15	15	Deamidation (NQ)	9670000	6470000	10200000	12600000	13500000	10600000	99200000	93800000	105000000	1940000	1740000	1830000	3730000	3600000	2870000	44000000	36900000	42600000	0.05:0.05:0.05:0.10:0.10:0.08:1.19:1.00:1.15	9150000	13100000	99300000	1930000	3810000	41200000	0.05:0.09:1.00	46392	Uncharacterized protein OS=Clostridium kluyveri (strain ATCC 8527 / DSM 555 / NCIMB 10680) OX=431943 GN=CKL_0035 PE=4 SV=1
639	1404	sp|A5N7A5|DUT_CLOK5	48.6	45	4	4		4000000	3110000	3190000	1560000	1530000	1710000	12700000	11400000	12300000	3690000	2730000	3190000	1330000	1290000	1440000	10200000	9170000	9920000	0.40:0.30:0.35:0.15:0.14:0.16:1.11:1.00:1.08	3660000	1600000	12100000	3310000	1360000	9760000	0.34:0.14:1.00	15680	Deoxyuridine 5'-triphosphate nucleotidohydrolase OS=Clostridium kluyveri (strain ATCC 8527 / DSM 555 / NCIMB 10680) OX=431943 GN=dut PE=3 SV=1
180	167	A5N386|A5N386_CLOK5	48.31	82	10	10	Carbamidomethylation; Deamidation (NQ); Oxidation (M)	127000000	133000000	135000000	35200000	33900000	35900000	5690000	3300000	3020000	88400000	87600000	91600000	25600000	25000000	26800000	5420000	3260000	2800000	27.12:26.87:28.09:7.85:7.68:8.22:1.66:1.00:0.86	132000000	35500000	4030000	89200000	25800000	3830000	23.31:6.75:1.00	15129	Uncharacterized protein OS=Clostridium kluyveri (strain ATCC 8527 / DSM 555 / NCIMB 10680) OX=431943 GN=CKL_3591 PE=4 SV=1
776	513	A5N4L6|A5N4L6_CLOK5	48.27	16	4	4		2080000	1920000	1210000	5960000	6070000	6490000	431000	512000	494000	1400000	1320000	1210000	4360000	4440000	4840000	431000	512000	494000	2.74:2.58:2.36:8.52:8.68:9.45:0.84:1.00:0.97	1950000	6180000	479000	1310000	4540000	479000	2.74:9.49:1.00	24311	CobC1 OS=Clostridium kluyveri (strain ATCC 8527 / DSM 555 / NCIMB 10680) OX=431943 GN=cobC1 PE=4 SV=1
560	528	A5N7U1|A5N7U1_CLOK5	48.2	11	5	5		1030000	446000	491000	10900000	11300000	12100000	1270000	1020000	337000	489000	446000	461000	10200000	10400000	11800000	1270000	1020000	110000	0.48:0.44:0.45:9.97:10.19:11.57:1.24:1.00:0.11	845000	11600000	1360000	560000	10800000	1140000	0.49:9.48:1.00	68194	50S ribosomal subunit assembly factor BipA OS=Clostridium kluyveri (strain ATCC 8527 / DSM 555 / NCIMB 10680) OX=431943 GN=bipA PE=3 SV=1
272	303	A5N8N8|A5N8N8_CLOK5	48.15	48	9	9	Carbamidomethylation; Deamidation (NQ)	29100000	27800000	29900000	48000000	48200000	45200000	10200000	9650000	14200000	13800000	13500000	14600000	27600000	28000000	26800000	5150000	4830000	4580000	2.85:2.79:3.02:5.71:5.79:5.55:1.07:1.00:0.95	29000000	47100000	11400000	14000000	27500000	4850000	2.88:5.66:1.00	15060	Uncharacterized protein OS=Clostridium kluyveri (strain ATCC 8527 / DSM 555 / NCIMB 10680) OX=431943 GN=CKL_1627 PE=4 SV=1
158	114	A5N7M5|A5N7M5_CLOK5	48.13	36	13	13	Oxidation (M)	33900000	34900000	35100000	22500000	19100000	17700000	8400000	8640000	8000000	20700000	20700000	20500000	14200000	12100000	10000000	5790000	5650000	5550000	3.66:3.66:3.63:2.51:2.13:1.77:1.03:1.00:0.98	34900000	20200000	8680000	20600000	12400000	5760000	3.58:2.16:1.00	48885	Ion-translocating oxidoreductase complex subunit C OS=Clostridium kluyveri (strain ATCC 8527 / DSM 555 / NCIMB 10680) OX=431943 GN=rnfC PE=3 SV=1
318	155	sp|A5N4L9|MCSB_CLOK5	48.06	30	8	8	Carbamidomethylation	7590000	8850000	12800000	11100000	11400000	11100000	330000	371000	393000	5600000	6220000	10400000	8540000	8800000	8790000	330000	371000	344000	15.09:16.75:27.96:23.02:23.71:23.69:0.89:1.00:0.93	12400000	11300000	398000	9960000	8710000	348000	28.61:25.03:1.00	39135	Protein-arginine kinase OS=Clostridium kluyveri (strain ATCC 8527 / DSM 555 / NCIMB 10680) OX=431943 GN=mcsB PE=3 SV=1
99	103	A5N3B4|A5N3B4_CLOK5	48.02	53	17	17	Carbamidomethylation; Deamidation (NQ); Oxidation (M)	75900000	78500000	83300000	157000000	166000000	164000000	936000000	922000000	956000000	21000000	21100000	23500000	72900000	64200000	67400000	336000000	344000000	335000000	0.06:0.06:0.07:0.21:0.19:0.20:0.98:1.00:0.97	79700000	163000000	939000000	21900000	68200000	338000000	0.06:0.20:1.00	38265	Branched-chain-amino-acid aminotransferase OS=Clostridium kluyveri (strain ATCC 8527 / DSM 555 / NCIMB 10680) OX=431943 GN=ilvE3 PE=3 SV=1
501	525	sp|A5N6M3|DNAJ_CLOK5	48.01	13	3	3		3150000	3090000	3220000	831000	823000	926000	1810000	1800000	1760000	3150000	3090000	3220000	831000	823000	926000	1810000	1800000	1760000	1.75:1.71:1.78:0.46:0.46:0.51:1.00:1.00:0.98	3150000	903000	1790000	3150000	903000	1790000	1.76:0.50:1.00	41725	Chaperone protein DnaJ OS=Clostridium kluyveri (strain ATCC 8527 / DSM 555 / NCIMB 10680) OX=431943 GN=dnaJ PE=3 SV=1
162	75	sp|A5N3H9|ATPA_CLOK5	47.83	35	17	17		52400000	55700000	56000000	97100000	91400000	97300000	18000000	17900000	15600000	22200000	25000000	25100000	37500000	32500000	37200000	5650000	4920000	5190000	4.51:5.08:5.11:7.63:6.62:7.57:1.15:1.00:1.06	54800000	95300000	17900000	24100000	35800000	5490000	4.39:6.51:1.00	55416	ATP synthase subunit alpha OS=Clostridium kluyveri (strain ATCC 8527 / DSM 555 / NCIMB 10680) OX=431943 GN=atpA PE=3 SV=1
939	738	A5N7R2|A5N7R2_CLOK5	47.7	23	2	2	Carbamidomethylation	3570000	3770000	3460000	3390000	3950000	3700000	11900000	13000000	12400000	3570000	3770000	3460000	3390000	3950000	3700000	11900000	13000000	12400000	0.27:0.29:0.27:0.26:0.30:0.28:0.92:1.00:0.95	3600000	3680000	12400000	3600000	3680000	12400000	0.29:0.30:1.00	12248	Phosphoribosyl-AMP cyclohydrolase OS=Clostridium kluyveri (strain ATCC 8527 / DSM 555 / NCIMB 10680) OX=431943 GN=hisI PE=3 SV=1
540	420	A5N7A6|A5N7A6_CLOK5	47.69	16	3	3		4920000	4890000	5330000	4640000	4850000	4870000	2290000	2220000	2330000	4920000	4890000	5330000	4640000	4850000	4870000	2290000	2220000	2330000	2.22:2.21:2.41:2.09:2.19:2.20:1.03:1.00:1.05	5090000	4890000	2300000	5090000	4890000	2300000	2.21:2.13:1.00	29161	Predicted hydrolase OS=Clostridium kluyveri (strain ATCC 8527 / DSM 555 / NCIMB 10680) OX=431943 GN=CKL_1145 PE=4 SV=1
878	1421	sp|A5N4N2|RL33_CLOK5	47.67	35	3	3	Carbamidomethylation	6470000	5860000	5940000	1830000	1850000	1820000	14400000	15300000	15000000	5100000	4440000	4480000	1820000	1850000	1820000	12000000	12900000	12700000	0.40:0.35:0.35:0.14:0.14:0.14:0.93:1.00:0.99	6090000	1840000	14900000	4670000	1830000	12500000	0.37:0.15:1.00	5924	50S ribosomal protein L33 OS=Clostridium kluyveri (strain ATCC 8527 / DSM 555 / NCIMB 10680) OX=431943 GN=rpmG PE=3 SV=1
86	1256	A5N7N5|A5N7N5_CLOK5	47.66	54	21	21	Carbamidomethylation; Oxidation (M); Deamidation (NQ)	4570000	6050000	3670000	14000000	13300000	13100000	231000000	234000000	226000000	1610000	2950000	2010000	6040000	6270000	7090000	88300000	91900000	81000000	0.02:0.03:0.02:0.07:0.07:0.08:0.96:1.00:0.88	5190000	15600000	230000000	2430000	7590000	87100000	0.03:0.09:1.00	54924	Anthranilate synthase component 1 OS=Clostridium kluyveri (strain ATCC 8527 / DSM 555 / NCIMB 10680) OX=431943 GN=trpE PE=3 SV=1
204	288	sp|A5N4I4|SP5G_CLOK5	47.54	69	8	8	Deamidation (NQ); Oxidation (M)	1160000000	1210000000	1160000000	388000000	383000000	391000000	1090000000	1150000000	1070000000	678000000	697000000	662000000	235000000	233000000	237000000	669000000	703000000	642000000	0.97:0.99:0.94:0.33:0.33:0.34:0.95:1.00:0.91	1180000000	388000000	1100000000	679000000	235000000	671000000	1.01:0.35:1.00	10930	Putative septation protein SpoVG OS=Clostridium kluyveri (strain ATCC 8527 / DSM 555 / NCIMB 10680) OX=431943 GN=spoVG PE=3 SV=1
408	268	A5N964|A5N964_CLOK5	47.47	33	8	8		10100000	11200000	13100000	2080000	1880000	1810000	7560000	8130000	6950000	8720000	9030000	10000000	1660000	1610000	1540000	4620000	5210000	5190000	1.67:1.73:1.92:0.32:0.31:0.30:0.89:1.00:1.00	12900000	1930000	7670000	9250000	1600000	5010000	1.85:0.32:1.00	39333	SbpA OS=Clostridium kluyveri (strain ATCC 8527 / DSM 555 / NCIMB 10680) OX=431943 GN=sbpA PE=3 SV=1
59	36	A5N0R5|A5N0R5_CLOK5	47.46	57	24	24	Carbamidomethylation; Deamidation (NQ); Oxidation (M)	59700000	64700000	65000000	57100000	59900000	55600000	4100000	3550000	3630000	19500000	19800000	20900000	19300000	19400000	16100000	2740000	2610000	2410000	7.47:7.59:8.01:7.40:7.44:6.17:1.05:1.00:0.92	63300000	58000000	3950000	20100000	18300000	2610000	7.69:7.00:1.00	59110	Phosphoenolpyruvate carboxykinase (ATP) OS=Clostridium kluyveri (strain ATCC 8527 / DSM 555 / NCIMB 10680) OX=431943 GN=pck PE=3 SV=1
266	214	sp|A5N4D3|PURA_CLOK5	47.41	21	7	7	Carbamidomethylation; Deamidation (NQ)	15200000	15100000	13700000	10800000	10900000	10800000	1850000	1890000	1620000	10500000	10100000	10200000	6500000	6040000	5890000	1390000	1340000	1250000	7.84:7.59:7.67:4.87:4.52:4.41:1.04:1.00:0.93	15200000	10900000	1800000	10300000	6150000	1340000	7.68:4.59:1.00	47362	Adenylosuccinate synthetase OS=Clostridium kluyveri (strain ATCC 8527 / DSM 555 / NCIMB 10680) OX=431943 GN=purA PE=3 SV=1
506	376	A5N3W0|A5N3W0_CLOK5	47.36	12	5	5	Carbamidomethylation; Oxidation (M)	6430000	7790000	7470000	1300000	1000000	955000	1600000	1670000	1720000	5600000	5750000	6100000	1200000	706000	762000	1380000	1310000	1270000	4.27:4.39:4.65:0.92:0.54:0.58:1.05:1.00:0.97	7410000	1180000	1700000	5820000	890000	1320000	4.40:0.67:1.00	54369	HydG OS=Clostridium kluyveri (strain ATCC 8527 / DSM 555 / NCIMB 10680) OX=431943 GN=hydG PE=4 SV=1
36	26	sp|A5N4P4|EFG_CLOK5	47.07	45	23	23	Carbamidomethylation; Deamidation (NQ); Oxidation (M)	70400000	71400000	77800000	109000000	114000000	113000000	12600000	12400000	14800000	14000000	14400000	13500000	26600000	26900000	28300000	2800000	3140000	3420000	4.46:4.58:4.30:8.48:8.57:9.00:0.89:1.00:1.09	79000000	112000000	13900000	14000000	27300000	3120000	4.48:8.74:1.00	76491	Elongation factor G OS=Clostridium kluyveri (strain ATCC 8527 / DSM 555 / NCIMB 10680) OX=431943 GN=fusA PE=3 SV=1
30	5	A5N6H0|A5N6H0_CLOK5	46.96	80	30	29	Carbamidomethylation; Deamidation (NQ); Oxidation (M)	1580000000	1630000000	1630000000	1750000000	1670000000	1750000000	180000000	186000000	187000000	689000000	710000000	692000000	665000000	591000000	613000000	78100000	77300000	85200000	8.92:9.19:8.95:8.60:7.64:7.93:1.01:1.00:1.10	1610000000	1730000000	184000000	697000000	623000000	80400000	8.67:7.75:1.00	47639	RnfC related NADH dehydrogenase OS=Clostridium kluyveri (strain ATCC 8527 / DSM 555 / NCIMB 10680) OX=431943 GN=CKL_0850 PE=4 SV=1
114	100	sp|A5N4L1|SYK_CLOK5	46.93	33	13	13	Carbamidomethylation; Oxidation (M); Deamidation (NQ)	25000000	24800000	24400000	44800000	41200000	39000000	5950000	6390000	6370000	10700000	10000000	10200000	18000000	17700000	17300000	4080000	4550000	4280000	2.36:2.20:2.25:3.96:3.89:3.81:0.90:1.00:0.94	24900000	43300000	6350000	10400000	17700000	4300000	2.41:4.11:1.00	58478	Lysine--tRNA ligase OS=Clostridium kluyveri (strain ATCC 8527 / DSM 555 / NCIMB 10680) OX=431943 GN=lysS PE=3 SV=1
152	142	A5N6G7|A5N6G7_CLOK5	46.8	47	12	12	Carbamidomethylation; Oxidation (M); Deamidation (NQ)	42700000	42300000	40800000	29800000	32100000	29400000	86600000	89700000	86500000	29600000	29800000	28100000	14600000	14400000	14700000	40100000	40600000	38400000	0.73:0.73:0.69:0.36:0.36:0.36:0.99:1.00:0.95	42600000	31300000	87700000	29200000	14600000	39700000	0.73:0.37:1.00	36085	Chaperone protein DnaK OS=Clostridium kluyveri (strain ATCC 8527 / DSM 555 / NCIMB 10680) OX=431943 GN=CKL_0847 PE=3 SV=1
290	200	A5N4Y3|A5N4Y3_CLOK5	46.79	93	9	9	Carbamidomethylation; Oxidation (M); Deamidation (NQ)	403000000	387000000	385000000	345000000	359000000	369000000	1110000000	1220000000	1040000000	229000000	240000000	232000000	189000000	207000000	207000000	642000000	643000000	601000000	0.36:0.37:0.36:0.29:0.32:0.32:1.00:1.00:0.93	392000000	359000000	1130000000	234000000	201000000	630000000	0.37:0.32:1.00	11738	Thioredoxin OS=Clostridium kluyveri (strain ATCC 8527 / DSM 555 / NCIMB 10680) OX=431943 GN=trx PE=3 SV=1
817	561	sp|A5N4Q6|RS17_CLOK5	46.77	32	3	3	Oxidation (M)	13900000	12800000	12300000	3470000	2770000	2570000	15900000	16600000	16700000	13600000	12700000	12300000	1500000	1450000	1620000	15900000	16200000	16400000	0.84:0.78:0.76:0.09:0.09:0.10:0.99:1.00:1.01	13100000	2940000	16500000	12900000	1520000	16200000	0.80:0.09:1.00	9882	30S ribosomal protein S17 OS=Clostridium kluyveri (strain ATCC 8527 / DSM 555 / NCIMB 10680) OX=431943 GN=rpsQ PE=3 SV=1
885	671	A5N171|A5N171_CLOK5	46.68	63	4	4		11800000	12000000	12900000	912000	797000	697000	11800000	11100000	11800000	10200000	10000000	10900000	873000	797000	697000	10100000	9470000	10500000	1.07:1.06:1.15:0.09:0.08:0.07:1.07:1.00:1.11	12200000	828000	11500000	10400000	789000	10100000	1.03:0.08:1.00	6920	Tautomerase-related protein OS=Clostridium kluyveri (strain ATCC 8527 / DSM 555 / NCIMB 10680) OX=431943 GN=CKL_2855 PE=3 SV=1
603	1264	A5N1T3|A5N1T3_CLOK5	46.37	4	2	2		10200000	10600000	10100000	5350000	5240000	5410000	17900000	18800000	16800000	10200000	10600000	10100000	5350000	5240000	5410000	17900000	18800000	16800000	0.54:0.57:0.54:0.28:0.28:0.29:0.95:1.00:0.89	10300000	5330000	17800000	10300000	5330000	17800000	0.58:0.30:1.00	43991	Uncharacterized protein OS=Clostridium kluyveri (strain ATCC 8527 / DSM 555 / NCIMB 10680) OX=431943 GN=CKL_3071 PE=3 SV=1
347	280	sp|A5N4R6|RL15_CLOK5	46.26	52	8	8	Oxidation (M); Deamidation (NQ)	10800000	12300000	11000000	42700000	47500000	46700000	16700000	32000000	32700000	6300000	6870000	6710000	29800000	28300000	29500000	9580000	17800000	17600000	0.35:0.39:0.38:1.67:1.59:1.66:0.54:1.00:0.99	11400000	48300000	32300000	6630000	29200000	17700000	0.37:1.65:1.00	15976	50S ribosomal protein L15 OS=Clostridium kluyveri (strain ATCC 8527 / DSM 555 / NCIMB 10680) OX=431943 GN=rplO PE=3 SV=1
395	1391	sp|A5N1Y9|SYH_CLOK5	46.18	22	8	8	Deamidation (NQ)	12100000	9500000	8970000	8560000	10300000	8410000	2240000	1950000	2040000	7180000	7820000	7200000	5230000	5520000	4920000	1930000	1780000	1710000	4.02:4.38:4.04:2.93:3.10:2.76:1.08:1.00:0.96	12500000	9250000	2510000	7400000	5220000	1820000	4.07:2.87:1.00	47705	Histidine--tRNA ligase OS=Clostridium kluyveri (strain ATCC 8527 / DSM 555 / NCIMB 10680) OX=431943 GN=hisS PE=3 SV=1
245	276	A5N8G9|A5N8G9_CLOK5	46.03	82	9	9	Carbamidomethylation; Oxidation (M); Deamidation (NQ)	35100000	35300000	31700000	30100000	28700000	27600000	65800000	72300000	63300000	19600000	19500000	20000000	21500000	20800000	19800000	40000000	41900000	41400000	0.47:0.47:0.48:0.51:0.50:0.47:0.95:1.00:0.99	34400000	28900000	68000000	19700000	20700000	41100000	0.48:0.50:1.00	18695	S-ribosylhomocysteine lyase OS=Clostridium kluyveri (strain ATCC 8527 / DSM 555 / NCIMB 10680) OX=431943 GN=CKL_1558 PE=3 SV=1
340	922	A5N3P6|A5N3P6_CLOK5	46.02	2	2	2		162000	148000	171000	1260000	1330000	1190000	363000	359000	265000	162000	148000	171000	1260000	1330000	1190000	363000	359000	265000	0.45:0.41:0.48:3.50:3.70:3.30:1.01:1.00:0.74	160000	1260000	329000	160000	1260000	329000	0.49:3.82:1.00	79736	NrdD OS=Clostridium kluyveri (strain ATCC 8527 / DSM 555 / NCIMB 10680) OX=431943 GN=nrdD PE=4 SV=1
139	130	A5N8F8|A5N8F8_CLOK5	45.99	50	13	13	Carbamidomethylation; Deamidation (NQ); Oxidation (M)	32100000	31900000	31900000	127000000	122000000	125000000	46500000	51700000	48400000	17400000	18600000	19700000	89300000	88500000	92000000	45100000	48700000	46100000	0.36:0.38:0.40:1.84:1.82:1.89:0.93:1.00:0.95	33100000	125000000	49000000	18500000	90300000	46600000	0.40:1.94:1.00	36657	UDP-glucose 4-epimerase OS=Clostridium kluyveri (strain ATCC 8527 / DSM 555 / NCIMB 10680) OX=431943 GN=galE PE=3 SV=1
213	229	A5N4I6|A5N4I6_CLOK5	45.86	45	13	13	Carbamidomethylation; Deamidation (NQ)	21300000	22100000	19900000	48200000	50600000	50500000	28300000	29300000	28000000	10000000	9870000	9530000	20900000	20900000	22100000	14200000	13900000	13600000	0.72:0.71:0.69:1.50:1.50:1.59:1.02:1.00:0.98	21100000	49900000	28700000	9820000	21300000	13900000	0.71:1.53:1.00	35049	Ribose-phosphate pyrophosphokinase OS=Clostridium kluyveri (strain ATCC 8527 / DSM 555 / NCIMB 10680) OX=431943 GN=prs PE=3 SV=1
804	1447	A5N2D5|A5N2D5_CLOK5	45.83	4	2	2		11000000	10900000	11400000	27900000	25700000	27800000	4950000	4410000	4840000	11000000	10900000	11400000	27900000	25700000	27800000	4950000	4410000	4840000	2.50:2.47:2.60:6.32:5.83:6.31:1.12:1.00:1.10	11100000	27100000	4730000	11100000	27100000	4730000	2.35:5.73:1.00	54307	Uncharacterized protein OS=Clostridium kluyveri (strain ATCC 8527 / DSM 555 / NCIMB 10680) OX=431943 GN=CKL_3278 PE=4 SV=1
48	43	A5N2H8|A5N2H8_CLOK5	45.78	58	25	25	Carbamidomethylation; Deamidation (NQ); Oxidation (M)	383000000	413000000	411000000	939000000	901000000	885000000	516000000	510000000	509000000	139000000	147000000	145000000	347000000	344000000	347000000	210000000	215000000	207000000	0.65:0.68:0.67:1.61:1.60:1.61:0.97:1.00:0.96	403000000	909000000	515000000	144000000	346000000	211000000	0.68:1.64:1.00	49753	FprA OS=Clostridium kluyveri (strain ATCC 8527 / DSM 555 / NCIMB 10680) OX=431943 GN=fprA PE=3 SV=1
42	57	A5N4G9|A5N4G9_CLOK5	45.72	49	29	29	Carbamidomethylation; Deamidation (NQ); Oxidation (M)	85100000	84500000	83200000	293000000	300000000	297000000	15100000	11000000	10500000	20700000	20900000	22300000	62800000	63100000	65600000	3820000	3650000	2790000	5.67:5.72:6.12:17.22:17.31:17.99:1.05:1.00:0.76	85100000	298000000	13800000	21300000	64700000	3700000	5.76:17.51:1.00	71636	GlnA OS=Clostridium kluyveri (strain ATCC 8527 / DSM 555 / NCIMB 10680) OX=431943 GN=glnA PE=3 SV=1
590	431	A5N3U0|A5N3U0_CLOK5	45.69	22	6	6		29700000	30100000	29100000	46800000	46900000	47900000	21900000	22100000	20700000	26000000	26400000	25400000	39200000	40500000	40500000	18800000	19200000	17600000	1.35:1.37:1.32:2.04:2.10:2.10:0.98:1.00:0.92	30000000	47200000	21900000	26300000	40100000	18900000	1.39:2.12:1.00	27121	NAD-dependent protein deacetylase OS=Clostridium kluyveri (strain ATCC 8527 / DSM 555 / NCIMB 10680) OX=431943 GN=npdA PE=3 SV=1
1000	1356	sp|A5N6M8|RS21_CLOK5	45.64	34	2	2		3040000	1830000	2850000	4550000	4330000	4770000	27800000	28800000	27900000	3040000	1830000	2850000	4550000	4330000	4770000	27800000	28800000	27900000	0.11:0.06:0.10:0.16:0.15:0.17:0.97:1.00:0.97	2570000	4550000	28100000	2570000	4550000	28100000	0.09:0.16:1.00	6890	30S ribosomal protein S21 OS=Clostridium kluyveri (strain ATCC 8527 / DSM 555 / NCIMB 10680) OX=431943 GN=rpsU PE=3 SV=1
8	2	A5N735|A5N735_CLOK5	45.59	85	40	40	Carbamidomethylation; Deamidation (NQ); Oxidation (M)	8000000000	7840000000	7670000000	10900000000	10700000000	11000000000	2970000000	3010000000	2870000000	2650000000	2350000000	2300000000	2330000000	2300000000	2550000000	652000000	613000000	575000000	4.32:3.84:3.75:3.79:3.75:4.15:1.06:1.00:0.94	7970000000	10900000000	2970000000	2570000000	2390000000	614000000	4.19:3.90:1.00	52179	Acetaldehyde dehydrogenase OS=Clostridium kluyveri (strain ATCC 8527 / DSM 555 / NCIMB 10680) OX=431943 GN=CKL_1074 PE=4 SV=1
109	247	A5N119|A5N119_CLOK5	45.57	47	15	15	Carbamidomethylation; Deamidation (NQ); Oxidation (M)	26300000	27300000	28600000	70000000	66600000	71700000	16600000	15400000	16600000	21800000	22500000	23800000	32100000	26300000	32600000	6650000	6950000	7050000	3.14:3.24:3.43:4.61:3.78:4.69:0.96:1.00:1.01	27700000	69600000	16300000	22700000	30300000	6910000	3.29:4.39:1.00	42490	Uncharacterized protein OS=Clostridium kluyveri (strain ATCC 8527 / DSM 555 / NCIMB 10680) OX=431943 GN=CKL_2803 PE=4 SV=1
970	616	A5MZU9|A5MZU9_CLOK5	45.53	19	2	2		12600000	12700000	13600000	838000	351000	399000	1280000	1460000	1300000	12600000	12700000	13600000	838000	351000	399000	1280000	1460000	1300000	8.62:8.69:9.29:0.57:0.24:0.27:0.88:1.00:0.89	13000000	554000	1350000	13000000	554000	1350000	9.62:0.41:1.00	11694	Thioredoxin OS=Clostridium kluyveri (strain ATCC 8527 / DSM 555 / NCIMB 10680) OX=431943 GN=CKL_2383 PE=3 SV=1
74	87	A5N687|A5N687_CLOK5	45.43	47	22	22	Carbamidomethylation; Deamidation (NQ); Oxidation (M)	38900000	36900000	38700000	51900000	48900000	49200000	72100000	78600000	72800000	14100000	13700000	14900000	18800000	19200000	18600000	26400000	26900000	27000000	0.52:0.51:0.55:0.70:0.71:0.69:0.98:1.00:1.00	38800000	50700000	74900000	14200000	18900000	26800000	0.53:0.70:1.00	60085	Glu_synthase domain-containing protein OS=Clostridium kluyveri (strain ATCC 8527 / DSM 555 / NCIMB 10680) OX=431943 GN=CKL_0765 PE=3 SV=1
240	176	A5MZQ7|A5MZQ7_CLOK5	45.31	30	12	12	Carbamidomethylation; Oxidation (M); Deamidation (NQ)	25800000	26800000	27100000	22600000	22800000	21600000	11300000	11300000	10100000	18900000	19200000	18800000	12200000	12200000	12200000	9830000	10100000	8090000	1.87:1.89:1.85:1.20:1.20:1.21:0.97:1.00:0.80	26600000	22700000	11700000	19000000	12200000	9820000	1.93:1.24:1.00	60406	Chaperone protein DnaK OS=Clostridium kluyveri (strain ATCC 8527 / DSM 555 / NCIMB 10680) OX=431943 GN=dnaK9 PE=3 SV=1
237	1266	A5N5L9|A5N5L9_CLOK5	45.29	28	9	9	Carbamidomethylation; Deamidation (NQ)	1840000	3400000	2620000	5860000	6130000	6610000	14800000	16700000	16300000	1070000	2260000	2130000	4850000	5020000	5110000	11000000	11400000	10800000	0.09:0.20:0.19:0.43:0.44:0.45:0.97:1.00:0.95	3280000	6750000	15900000	1820000	4990000	11100000	0.16:0.45:1.00	45998	Isocitrate dehydrogenase [NADP] OS=Clostridium kluyveri (strain ATCC 8527 / DSM 555 / NCIMB 10680) OX=431943 GN=idh PE=3 SV=1
255	291	A5N730|A5N730_CLOK5	45.22	28	10	10	Carbamidomethylation	11000000	10800000	11100000	26100000	26300000	24200000	1770000	1850000	2090000	5620000	4930000	5510000	15100000	14600000	12800000	1390000	1420000	1460000	3.96:3.47:3.88:10.62:10.32:9.02:0.98:1.00:1.03	11200000	25900000	2150000	5560000	14500000	1420000	3.90:10.21:1.00	43350	Bdh2 OS=Clostridium kluyveri (strain ATCC 8527 / DSM 555 / NCIMB 10680) OX=431943 GN=bdh2 PE=3 SV=1
105	181	A5MYU8|A5MYU8_CLOK5	45.22	53	15	12	Deamidation (NQ); Oxidation (M)	388000000	384000000	370000000	418000000	412000000	417000000	805000000	835000000	796000000	298000000	294000000	281000000	330000000	319000000	325000000	577000000	610000000	588000000	0.49:0.48:0.46:0.54:0.52:0.53:0.95:1.00:0.96	381000000	416000000	812000000	291000000	325000000	592000000	0.49:0.55:1.00	21963	Rbr1 OS=Clostridium kluyveri (strain ATCC 8527 / DSM 555 / NCIMB 10680) OX=431943 GN=rbr1 PE=4 SV=1
870	884	A5N1K4|A5N1K4_CLOK5	45.2	33	2	2	Carbamidomethylation	2810000	2970000	2980000	3770000	3900000	3750000	6030000	5730000	5850000	2810000	2970000	2980000	3770000	3900000	3750000	6030000	5730000	5850000	0.49:0.52:0.52:0.66:0.68:0.65:1.05:1.00:1.02	2920000	3800000	5870000	2920000	3800000	5870000	0.50:0.65:1.00	7904	Uncharacterized protein OS=Clostridium kluyveri (strain ATCC 8527 / DSM 555 / NCIMB 10680) OX=431943 GN=CKL_2992 PE=4 SV=1
538	434	sp|A5MZZ9|Y2433_CLOK5	45.17	49	5	5	Carbamidomethylation; Oxidation (M); Deamidation (NQ)	13700000	14600000	14600000	13500000	12600000	13800000	30300000	32900000	31200000	13100000	13700000	14200000	12700000	11800000	12700000	27700000	29500000	28700000	0.44:0.46:0.48:0.43:0.40:0.43:0.94:1.00:0.97	14500000	13300000	31600000	13600000	12400000	28600000	0.48:0.43:1.00	11237	UPF0145 protein CKL_2433 OS=Clostridium kluyveri (strain ATCC 8527 / DSM 555 / NCIMB 10680) OX=431943 GN=CKL_2433 PE=3 SV=1
268	292	A5N5I2|A5N5I2_CLOK5	45.16	16	5	5	Carbamidomethylation	3080000	3040000	3460000	5330000	5030000	5500000	219000	198000	180000	2770000	2740000	2890000	3690000	3400000	3820000	219000	198000	180000	13.96:13.82:14.58:18.59:17.13:19.26:1.11:1.00:0.91	3270000	5400000	199000	2800000	3740000	199000	14.06:18.79:1.00	37004	Predicted pyridoxal-phosphate dependent deaminase OS=Clostridium kluyveri (strain ATCC 8527 / DSM 555 / NCIMB 10680) OX=431943 GN=CKL_0509 PE=3 SV=1
233	320	A5N7Q6|A5N7Q6_CLOK5	45	16	7	7		3180000	3260000	3060000	5970000	6510000	6270000	1270000	1640000	1630000	3110000	3110000	2890000	4960000	5420000	5500000	1230000	1380000	1340000	2.25:2.25:2.09:3.59:3.92:3.98:0.89:1.00:0.97	3170000	6250000	1630000	3040000	5290000	1370000	2.22:3.87:1.00	47944	Histidinol dehydrogenase OS=Clostridium kluyveri (strain ATCC 8527 / DSM 555 / NCIMB 10680) OX=431943 GN=hisD PE=3 SV=1
13	18	A5N665|A5N665_CLOK5	44.96	57	33	32	Carbamidomethylation; Oxidation (M)	158000000	159000000	173000000	341000000	324000000	323000000	168000000	170000000	163000000	46200000	46900000	46200000	90700000	86300000	91600000	42900000	43800000	43300000	1.05:1.07:1.05:2.07:1.97:2.09:0.98:1.00:0.99	167000000	337000000	172000000	46400000	89600000	43300000	1.07:2.07:1.00	73011	Predicted enoate reductase OS=Clostridium kluyveri (strain ATCC 8527 / DSM 555 / NCIMB 10680) OX=431943 GN=CKL_0743 PE=3 SV=1
529	1052	A5N3J2|A5N3J2_CLOK5	44.95	48	5	5	Carbamidomethylation; Deamidation (NQ)	6590000	6990000	8070000	7670000	6280000	4850000	47500000	51100000	46600000	3940000	3990000	4610000	6320000	4750000	4830000	44600000	47500000	43800000	0.08:0.08:0.10:0.13:0.10:0.10:0.94:1.00:0.92	7330000	6750000	48500000	4260000	5300000	45300000	0.09:0.12:1.00	16283	Predicted sugar isomerase of the lacAB/rpiB family OS=Clostridium kluyveri (strain ATCC 8527 / DSM 555 / NCIMB 10680) OX=431943 GN=CKL_3703 PE=3 SV=1
701	1018	A5MZS9|A5MZS9_CLOK5	44.92	19	3	3		564000	1290000	469000	906000	868000	934000	1650000	1980000	1880000	259000	962000	245000	144000	131000	121000	1650000	1910000	1880000	0.14:0.50:0.13:0.08:0.07:0.06:0.86:1.00:0.98	1250000	908000	1880000	963000	137000	1820000	0.53:0.08:1.00	14121	Predicted transcriptional regulator OS=Clostridium kluyveri (strain ATCC 8527 / DSM 555 / NCIMB 10680) OX=431943 GN=CKL_2363 PE=4 SV=1
323	460	A5N8P4|A5N8P4_CLOK5	44.74	20	8	5		8800000	9060000	9450000	402000	501000	969000	3690000	3810000	3550000	8690000	8980000	9390000	371000	389000	678000	2870000	2930000	2700000	2.97:3.07:3.21:0.13:0.13:0.23:0.98:1.00:0.92	9120000	703000	3680000	9020000	518000	2830000	3.19:0.18:1.00	43818	S-adenosylmethionine synthase OS=Clostridium kluyveri (strain ATCC 8527 / DSM 555 / NCIMB 10680) OX=431943 GN=metK PE=3 SV=1
315	326	sp|A5N3J7|RF1_CLOK5	44.63	24	7	7	Carbamidomethylation; Deamidation (NQ)	3210000	3450000	2900000	10100000	10600000	9900000	3650000	3770000	2550000	2510000	2440000	2620000	6960000	6940000	6630000	3500000	3640000	2310000	0.69:0.67:0.72:1.91:1.91:1.82:0.96:1.00:0.64	3440000	10200000	3760000	2570000	6840000	3550000	0.72:1.93:1.00	40882	Peptide chain release factor 1 OS=Clostridium kluyveri (strain ATCC 8527 / DSM 555 / NCIMB 10680) OX=431943 GN=prfA PE=3 SV=1
779	2553	A5N4R9|A5N4R9_CLOK5	44.6	8	2	2		298000	327000	301000	645000	705000	631000	2210000	2230000	2190000	298000	327000	301000	645000	705000	631000	2210000	2230000	2190000	0.13:0.15:0.13:0.29:0.32:0.28:0.99:1.00:0.98	314000	660000	2210000	314000	660000	2210000	0.14:0.30:1.00	27279	Methionine aminopeptidase OS=Clostridium kluyveri (strain ATCC 8527 / DSM 555 / NCIMB 10680) OX=431943 GN=map1 PE=3 SV=1
185	136	A5N839|A5N839_CLOK5	44.42	34	9	9	Deamidation (NQ)	11100000	10900000	10200000	15200000	16300000	14100000	4290000	4240000	3330000	7620000	7570000	7090000	7990000	8710000	7340000	3000000	2800000	2840000	2.72:2.71:2.53:2.86:3.11:2.63:1.07:1.00:1.01	10700000	15200000	4110000	7430000	8010000	2880000	2.58:2.78:1.00	39745	Transcription termination/antitermination protein NusA OS=Clostridium kluyveri (strain ATCC 8527 / DSM 555 / NCIMB 10680) OX=431943 GN=nusA PE=3 SV=1
322	145	A5MZ96|A5MZ96_CLOK5	44.29	17	6	6	Deamidation (NQ)	38900000	36500000	37900000	78900	298000	89800	793000	717000	0	26300000	22300000	23900000	78900	113000	89800	0	0	0	64.00:64.00:64.00:64.00:64.00:64.00:-:-:-	37800000	279000	798000	24200000	94000	0	64.00:64.00:-	46946	O-acetyl-L-homoserine sulfhydrylase-related protein OS=Clostridium kluyveri (strain ATCC 8527 / DSM 555 / NCIMB 10680) OX=431943 GN=CKL_2180 PE=3 SV=1
157	212	A5MZQ6|A5MZQ6_CLOK5	44.22	32	14	14	Carbamidomethylation; Oxidation (M)	11800000	12200000	12700000	19000000	19500000	18600000	6520000	6620000	6840000	6920000	7030000	7310000	9330000	10100000	9750000	4270000	4110000	4390000	1.68:1.71:1.78:2.27:2.46:2.37:1.04:1.00:1.07	12200000	19000000	6780000	7090000	9730000	4260000	1.66:2.29:1.00	59098	Chaperone protein DnaK OS=Clostridium kluyveri (strain ATCC 8527 / DSM 555 / NCIMB 10680) OX=431943 GN=dnaK8 PE=3 SV=1
840	1250	A5N5W8|A5N5W8_CLOK5	44.19	27	4	4		1680000	1560000	1650000	8480000	8770000	9160000	1270000	1860000	1370000	1680000	1480000	1650000	7790000	8110000	8570000	1260000	1800000	1350000	0.93:0.83:0.92:4.34:4.52:4.78:0.70:1.00:0.75	1680000	8800000	1650000	1600000	8160000	1620000	0.99:5.02:1.00	23637	EmrA-related transporter protein OS=Clostridium kluyveri (strain ATCC 8527 / DSM 555 / NCIMB 10680) OX=431943 GN=CKL_0645 PE=4 SV=1
492	383	sp|A5N3K1|RL31_CLOK5	44.18	79	7	7	Carbamidomethylation; Deamidation (NQ)	87800000	89800000	89900000	48200000	49100000	51600000	292000000	311000000	284000000	84100000	85900000	86000000	46900000	47600000	50300000	279000000	297000000	271000000	0.28:0.29:0.29:0.16:0.16:0.17:0.94:1.00:0.91	89400000	49700000	296000000	85300000	48300000	283000000	0.30:0.17:1.00	7967	50S ribosomal protein L31 OS=Clostridium kluyveri (strain ATCC 8527 / DSM 555 / NCIMB 10680) OX=431943 GN=rpmE PE=3 SV=1
4	1	sp|A5N5D7|CH60_CLOK5	44.17	90	60	59	Carbamidomethylation; Deamidation (NQ); Oxidation (M)	3740000000	3970000000	3900000000	2370000000	2320000000	2330000000	5100000000	5320000000	5040000000	931000000	987000000	946000000	502000000	523000000	506000000	1020000000	1110000000	1020000000	0.84:0.89:0.85:0.45:0.47:0.45:0.91:1.00:0.91	3870000000	2350000000	5160000000	955000000	510000000	1050000000	0.91:0.49:1.00	58137	Chaperonin GroEL OS=Clostridium kluyveri (strain ATCC 8527 / DSM 555 / NCIMB 10680) OX=431943 GN=groEL PE=3 SV=1
635	482	sp|A5N847|RS15_CLOK5	43.99	40	4	4	Oxidation (M)	2100000	2910000	1680000	1710000	1840000	1980000	19700000	16800000	16800000	2100000	2910000	1680000	1710000	1840000	1980000	19400000	16500000	16800000	0.13:0.18:0.10:0.10:0.11:0.12:1.18:1.00:1.02	2400000	1840000	17900000	2400000	1840000	17600000	0.14:0.10:1.00	10295	30S ribosomal protein S15 OS=Clostridium kluyveri (strain ATCC 8527 / DSM 555 / NCIMB 10680) OX=431943 GN=rpsO PE=3 SV=1
777	568	A5N516|A5N516_CLOK5	43.98	21	3	3	Carbamidomethylation	1940000	2180000	2080000	2020000	1990000	2100000	12000000	12600000	10900000	1940000	2180000	2080000	2020000	1990000	2100000	12000000	12600000	10900000	0.15:0.17:0.17:0.16:0.16:0.17:0.95:1.00:0.87	2070000	2040000	12200000	2070000	2040000	12200000	0.17:0.17:1.00	18455	Peptide methionine sulfoxide reductase MsrA OS=Clostridium kluyveri (strain ATCC 8527 / DSM 555 / NCIMB 10680) OX=431943 GN=msrA PE=3 SV=1
156	234	sp|A5N7H7|EFP_CLOK5	43.88	60	9	9	Oxidation (M); Deamidation (NQ)	96200000	91800000	96000000	76100000	83400000	75000000	257000000	230000000	237000000	51000000	50600000	52700000	52600000	53000000	54500000	163000000	146000000	154000000	0.35:0.35:0.36:0.36:0.36:0.37:1.12:1.00:1.06	94900000	79400000	241000000	51400000	53400000	154000000	0.33:0.35:1.00	20781	Elongation factor P OS=Clostridium kluyveri (strain ATCC 8527 / DSM 555 / NCIMB 10680) OX=431943 GN=efp PE=3 SV=1
613	400	A5N3Q4|A5N3Q4_CLOK5	43.85	14	3	3	Carbamidomethylation	5180000	4120000	4310000	237000	313000	277000	816000	837000	669000	5180000	4120000	4310000	237000	313000	277000	816000	837000	669000	6.19:4.92:5.14:0.28:0.37:0.33:0.97:1.00:0.80	4540000	276000	774000	4540000	276000	774000	5.86:0.36:1.00	29113	Predicted deoxyribonuclease OS=Clostridium kluyveri (strain ATCC 8527 / DSM 555 / NCIMB 10680) OX=431943 GN=CKL_3765 PE=4 SV=1
22	30	A5N5C9|A5N5C9_CLOK5	43.84	86	30	30	Carbamidomethylation; Deamidation (NQ); Oxidation (M)	16400000000	16900000000	16700000000	11700000000	11800000000	11600000000	26000000000	26200000000	25700000000	7180000000	7360000000	6830000000	3490000000	3770000000	3690000000	8240000000	7990000000	8420000000	0.90:0.92:0.85:0.44:0.47:0.46:1.03:1.00:1.05	16700000000	11700000000	26000000000	7120000000	3650000000	8220000000	0.87:0.44:1.00	28154	EtfB1 OS=Clostridium kluyveri (strain ATCC 8527 / DSM 555 / NCIMB 10680) OX=431943 GN=etfB1 PE=4 SV=1
57	112	A5N5D1|A5N5D1_CLOK5	43.8	70	20	20	Carbamidomethylation; Deamidation (NQ); Oxidation (M)	8560000000	8190000000	8790000000	8460000000	8020000000	8100000000	4570000000	4500000000	4270000000	4590000000	4510000000	4800000000	3810000000	3630000000	3780000000	2180000000	2260000000	2100000000	2.03:2.00:2.13:1.69:1.61:1.67:0.96:1.00:0.93	8520000000	8220000000	4450000000	4640000000	3740000000	2180000000	2.13:1.71:1.00	30307	Hbd1 OS=Clostridium kluyveri (strain ATCC 8527 / DSM 555 / NCIMB 10680) OX=431943 GN=hbd1 PE=4 SV=1
33	67	A5N2J4|A5N2J4_CLOK5	43.74	13	13	12	Carbamidomethylation	19600000	19400000	17800000	3960000	4140000	5430000	1010000	828000	903000	12900000	12400000	10800000	2450000	2560000	2450000	695000	745000	784000	17.31:16.68:14.53:3.29:3.43:3.28:0.93:1.00:1.05	18900000	4790000	1030000	12000000	2480000	741000	16.25:3.35:1.00	130343	Automatic annotation OS=Clostridium kluyveri (strain ATCC 8527 / DSM 555 / NCIMB 10680) OX=431943 GN=CKL_3337 PE=3 SV=1
90	70	A5N3G8|A5N3G8_CLOK5	43.69	56	21	18	Carbamidomethylation; Oxidation (M)	233000000	237000000	254000000	133000000	133000000	134000000	126000000	128000000	127000000	145000000	155000000	165000000	73800000	73100000	78200000	44000000	46100000	44800000	3.14:3.35:3.58:1.60:1.59:1.70:0.95:1.00:0.97	241000000	133000000	128000000	155000000	75100000	44900000	3.45:1.67:1.00	43292	S-adenosylmethionine synthase OS=Clostridium kluyveri (strain ATCC 8527 / DSM 555 / NCIMB 10680) OX=431943 GN=metK PE=3 SV=1
758	873	A5MZ42|A5MZ42_CLOK5	43.44	19	3	3	Deamidation (NQ)	10300000	9550000	11600000	5420000	5430000	4940000	18300000	18100000	17600000	9630000	9210000	11000000	5390000	5270000	4940000	17000000	15900000	15400000	0.61:0.58:0.69:0.34:0.33:0.31:1.07:1.00:0.97	10600000	5310000	18000000	9930000	5200000	16100000	0.62:0.32:1.00	14999	CheW2 OS=Clostridium kluyveri (strain ATCC 8527 / DSM 555 / NCIMB 10680) OX=431943 GN=cheW2 PE=4 SV=1
100	128	A5N2T8|A5N2T8_CLOK5	43.19	76	15	15	Carbamidomethylation; Deamidation (NQ); Oxidation (M)	2510000000	2630000000	2620000000	1200000000	1160000000	1150000000	812000000	846000000	834000000	1350000000	1430000000	1490000000	583000000	564000000	591000000	394000000	430000000	398000000	3.14:3.32:3.46:1.36:1.31:1.38:0.92:1.00:0.93	2580000000	1180000000	831000000	1420000000	580000000	408000000	3.49:1.42:1.00	22949	Superoxide dismutase OS=Clostridium kluyveri (strain ATCC 8527 / DSM 555 / NCIMB 10680) OX=431943 GN=sodA PE=3 SV=1
767	497	sp|A5N4Q5|RL29_CLOK5	43.17	38	3	3	Oxidation (M)	19700000	17200000	19900000	2880000	3040000	2730000	91900000	89900000	97400000	19200000	17200000	18900000	1990000	2820000	2670000	78500000	77900000	81500000	0.25:0.22:0.24:0.03:0.04:0.03:1.01:1.00:1.05	20200000	2880000	93000000	19400000	2500000	79300000	0.25:0.03:1.00	8412	50S ribosomal protein L29 OS=Clostridium kluyveri (strain ATCC 8527 / DSM 555 / NCIMB 10680) OX=431943 GN=rpmC PE=3 SV=1
124	168	A5N742|A5N742_CLOK5	43.15	40	18	18	Carbamidomethylation; Oxidation (M)	32000000	34000000	33900000	102000000	109000000	103000000	39000000	36200000	35900000	23100000	24300000	23900000	57900000	60000000	63400000	23500000	22800000	21200000	1.01:1.07:1.05:2.53:2.63:2.78:1.03:1.00:0.93	34000000	106000000	37100000	23800000	60500000	22500000	1.05:2.68:1.00	60813	Acetolactate synthase OS=Clostridium kluyveri (strain ATCC 8527 / DSM 555 / NCIMB 10680) OX=431943 GN=ilvB1 PE=3 SV=1
75	72	A5N734|A5N734_CLOK5	43.1	67	16	15	Carbamidomethylation; Deamidation (NQ); Oxidation (M)	797000000	791000000	802000000	1280000000	1230000000	1150000000	1990000000	1920000000	1940000000	381000000	387000000	402000000	607000000	588000000	581000000	932000000	855000000	923000000	0.45:0.45:0.47:0.71:0.69:0.68:1.09:1.00:1.08	798000000	1220000000	1960000000	390000000	592000000	903000000	0.43:0.66:1.00	32087	Predicted microcompartment protein OS=Clostridium kluyveri (strain ATCC 8527 / DSM 555 / NCIMB 10680) OX=431943 GN=CKL_1073 PE=1 SV=1
9	12	A5N3I7|A5N3I7_CLOK5	43.08	87	34	18	Carbamidomethylation; Deamidation (NQ); Oxidation (M)	11300000000	12000000000	11100000000	11100000000	11200000000	11800000000	6160000000	6040000000	5870000000	8620000000	9140000000	8570000000	7820000000	7910000000	8390000000	4810000000	4750000000	4570000000	1.82:1.93:1.81:1.65:1.67:1.77:1.01:1.00:0.96	11500000000	11400000000	6040000000	8780000000	8040000000	4710000000	1.86:1.71:1.00	40999	ThlA3 OS=Clostridium kluyveri (strain ATCC 8527 / DSM 555 / NCIMB 10680) OX=431943 GN=thlA3 PE=3 SV=1
435	339	A5N6K5|A5N6K5_CLOK5	43.07	56	4	4	Carbamidomethylation; Oxidation (M)	39800000	43200000	38700000	26800000	26300000	23500000	131000000	149000000	131000000	39000000	42300000	38300000	24100000	23600000	21000000	120000000	137000000	119000000	0.28:0.31:0.28:0.18:0.17:0.15:0.87:1.00:0.87	41100000	26100000	139000000	40400000	23500000	127000000	0.32:0.18:1.00	13965	Uncharacterized protein OS=Clostridium kluyveri (strain ATCC 8527 / DSM 555 / NCIMB 10680) OX=431943 GN=CKL_0885 PE=3 SV=1
765	1357	sp|A5N4T2|RS9_CLOK5	43.05	32	4	4	Deamidation (NQ)	14600000	14200000	13700000	25500000	23800000	24700000	15100000	14500000	13500000	8660000	8690000	8950000	22300000	20700000	21200000	14200000	13500000	12700000	0.64:0.64:0.66:1.65:1.53:1.57:1.05:1.00:0.94	14200000	24700000	14400000	8770000	21400000	13500000	0.65:1.59:1.00	14650	30S ribosomal protein S9 OS=Clostridium kluyveri (strain ATCC 8527 / DSM 555 / NCIMB 10680) OX=431943 GN=rpsI PE=3 SV=1
92	95	A5N0V5|A5N0V5_CLOK5	42.99	43	15	15	Carbamidomethylation; Deamidation (NQ); Oxidation (M)	34500000	35000000	31500000	48200000	53100000	51700000	51800000	53900000	48100000	16000000	16100000	16500000	27700000	27400000	29600000	29900000	28200000	28700000	0.57:0.57:0.59:0.98:0.97:1.05:1.06:1.00:1.02	34300000	51900000	52600000	16200000	28200000	29000000	0.56:0.97:1.00	40343	LivK OS=Clostridium kluyveri (strain ATCC 8527 / DSM 555 / NCIMB 10680) OX=431943 GN=livK PE=3 SV=1
79	189	sp|A5MZ76|LEU1_CLOK5	42.93	37	17	17	Carbamidomethylation; Oxidation (M)	7830000	8620000	8830000	95400000	96700000	94500000	2730000	3370000	2370000	3380000	3460000	3620000	30400000	35300000	33400000	64000	181000	290000	18.72:19.16:20.04:64.00:64.00:64.00:0.35:1.00:1.60	9290000	95500000	2920000	3490000	33000000	213000	16.40:64.00:1.00	56240	2-isopropylmalate synthase OS=Clostridium kluyveri (strain ATCC 8527 / DSM 555 / NCIMB 10680) OX=431943 GN=leuA PE=3 SV=1
570	1427	A5N1R2|A5N1R2_CLOK5	42.93	5	2	2		1310000	1560000	1470000	257000	2230000	2690000	58200	0	60000	1310000	1560000	1470000	257000	2230000	2690000	58200	0	60000	64.00:64.00:64.00:64.00:64.00:64.00:64.00:-:64.00	1450000	2470000	59100	1450000	2470000	59100	24.49:41.82:1.00	48815	Glutamate dehydrogenase OS=Clostridium kluyveri (strain ATCC 8527 / DSM 555 / NCIMB 10680) OX=431943 GN=gdh PE=3 SV=1
209	188	sp|A5N4F7|SYN_CLOK5	42.82	26	10	10		7490000	6630000	7050000	11800000	11800000	10700000	549000	304000	405000	3520000	3340000	3690000	7300000	7170000	6430000	243000	242000	321000	14.56:13.80:15.24:30.20:29.64:26.60:1.01:1.00:1.33	7340000	11500000	560000	3510000	6970000	334000	10.54:20.89:1.00	53228	Asparagine--tRNA ligase OS=Clostridium kluyveri (strain ATCC 8527 / DSM 555 / NCIMB 10680) OX=431943 GN=asnS PE=3 SV=1
76	31	A5N4I0|A5N4I0_CLOK5	42.8	58	25	25	Carbamidomethylation; Deamidation (NQ); Oxidation (M)	303000000	305000000	308000000	136000000	131000000	125000000	40100000	40400000	41900000	159000000	151000000	156000000	66800000	59700000	59100000	17100000	17500000	20200000	9.04:8.60:8.89:3.81:3.40:3.37:0.98:1.00:1.15	305000000	132000000	41700000	155000000	61900000	18300000	8.49:3.38:1.00	50035	Predicted hydrogenase OS=Clostridium kluyveri (strain ATCC 8527 / DSM 555 / NCIMB 10680) OX=431943 GN=CKL_0141 PE=4 SV=1
60	42	A5N8F0|A5N8F0_CLOK5	42.8	61	24	24	Carbamidomethylation; Deamidation (NQ); Oxidation (M)	87000000	92000000	85700000	87200000	84000000	79700000	17900000	18200000	18200000	26200000	28200000	23000000	26400000	22400000	22400000	4800000	4710000	5170000	5.56:5.97:4.89:5.60:4.74:4.75:1.02:1.00:1.10	89700000	84300000	18700000	25800000	23700000	4890000	5.28:4.85:1.00	52468	M18 family aminopeptidase OS=Clostridium kluyveri (strain ATCC 8527 / DSM 555 / NCIMB 10680) OX=431943 GN=CKL_1539 PE=3 SV=1
713	1385	sp|A5N7T8|Y1327_CLOK5	42.69	44	3	3		881000	1060000	1410000	847000	773000	433000	6720000	5780000	6720000	732000	921000	1310000	411000	432000	420000	4940000	4330000	4940000	0.17:0.21:0.30:0.09:0.10:0.10:1.14:1.00:1.14	1310000	705000	6500000	1180000	441000	4830000	0.25:0.09:1.00	9737	UPF0473 protein CKL_1327 OS=Clostridium kluyveri (strain ATCC 8527 / DSM 555 / NCIMB 10680) OX=431943 GN=CKL_1327 PE=3 SV=1
140	215	A5MZM4|A5MZM4_CLOK5	42.54	78	10	10	Deamidation (NQ); Oxidation (M)	27300000	29900000	29300000	14500000	12900000	12500000	415000000	435000000	432000000	16500000	18600000	19200000	9980000	9030000	7760000	199000000	203000000	199000000	0.08:0.09:0.09:0.05:0.04:0.04:0.98:1.00:0.98	29900000	14900000	428000000	18600000	9970000	201000000	0.09:0.05:1.00	19516	Peptidyl-prolyl cis-trans isomerase OS=Clostridium kluyveri (strain ATCC 8527 / DSM 555 / NCIMB 10680) OX=431943 GN=rotA PE=3 SV=1
43	14	sp|A5N4N1|EFTU_CLOK5	42.48	78	26	26	Carbamidomethylation; Deamidation (NQ); Oxidation (M)	1300000000	1230000000	1160000000	1320000000	1360000000	1110000000	476000000	482000000	521000000	669000000	624000000	578000000	594000000	580000000	528000000	181000000	184000000	203000000	3.64:3.40:3.15:3.24:3.16:2.88:0.99:1.00:1.11	1250000000	1280000000	512000000	624000000	568000000	190000000	3.28:2.99:1.00	43675	Elongation factor Tu OS=Clostridium kluyveri (strain ATCC 8527 / DSM 555 / NCIMB 10680) OX=431943 GN=tuf2 PE=3 SV=1
360	315	A5N4J6|A5N4J6_CLOK5	42.43	62	8	8	Deamidation (NQ); Oxidation (M)	572000000	555000000	515000000	67400000	74200000	61400000	489000000	494000000	464000000	373000000	364000000	329000000	47400000	52400000	43200000	355000000	363000000	338000000	1.03:1.00:0.91:0.13:0.14:0.12:0.98:1.00:0.93	549000000	67700000	485000000	357000000	47700000	354000000	1.01:0.13:1.00	10148	Hup OS=Clostridium kluyveri (strain ATCC 8527 / DSM 555 / NCIMB 10680) OX=431943 GN=hup PE=3 SV=1
838	655	A5N7I5|A5N7I5_CLOK5	42.43	14	2	2		1920000	2210000	2220000	7140000	6960000	7820000	0	0	0	1920000	2210000	2220000	7140000	6960000	7820000	0	0	0	64.00:64.00:64.00:64.00:64.00:64.00:-:-:-	2120000	7330000	0	2120000	7330000	0	64.00:64.00:-	23896	Predicted stage III sporulation protein AG OS=Clostridium kluyveri (strain ATCC 8527 / DSM 555 / NCIMB 10680) OX=431943 GN=CKL_1224 PE=4 SV=1
45	41	A5N801|A5N801_CLOK5	42.4	72	23	23	Carbamidomethylation; Deamidation (NQ); Oxidation (M)	4190000000	4190000000	4260000000	2130000000	2070000000	1820000000	1560000000	1430000000	1430000000	1500000000	1570000000	1410000000	729000000	733000000	732000000	482000000	485000000	473000000	3.09:3.23:2.91:1.50:1.51:1.51:0.99:1.00:0.98	4220000000	2040000000	1500000000	1490000000	731000000	480000000	3.11:1.52:1.00	35316	Phosphate acetyltransferase OS=Clostridium kluyveri (strain ATCC 8527 / DSM 555 / NCIMB 10680) OX=431943 GN=pta PE=3 SV=1
234	202	sp|A5N8G4|ARGC_CLOK5	42.38	53	15	15	Carbamidomethylation	10700000	11000000	11000000	21500000	21300000	21200000	19200000	18000000	18700000	6870000	7110000	7310000	13000000	12800000	13200000	9140000	8610000	8980000	0.80:0.83:0.85:1.51:1.49:1.53:1.06:1.00:1.04	11000000	21400000	18600000	7100000	13000000	8910000	0.80:1.46:1.00	38104	N-acetyl-gamma-glutamyl-phosphate reductase OS=Clostridium kluyveri (strain ATCC 8527 / DSM 555 / NCIMB 10680) OX=431943 GN=argC PE=3 SV=1
307	240	A5N4F2|A5N4F2_CLOK5	42.33	50	7	7	Deamidation (NQ); Oxidation (M)	190000000	199000000	189000000	58700000	56200000	55700000	350000000	355000000	337000000	116000000	118000000	119000000	36100000	31900000	33000000	211000000	214000000	201000000	0.54:0.55:0.56:0.17:0.15:0.15:0.99:1.00:0.94	194000000	57000000	347000000	118000000	33600000	209000000	0.57:0.16:1.00	19507	Ferritin OS=Clostridium kluyveri (strain ATCC 8527 / DSM 555 / NCIMB 10680) OX=431943 GN=ftn PE=3 SV=1
373	385	A5N230|A5N230_CLOK5	42.29	33	9	9	Carbamidomethylation; Deamidation (NQ)	13600000	13900000	14200000	16400000	13900000	11700000	3590000	3860000	3560000	10400000	11200000	9950000	12000000	9440000	7490000	2870000	2630000	2750000	3.96:4.25:3.79:4.55:3.59:2.85:1.09:1.00:1.05	14000000	16200000	3710000	10500000	11800000	2750000	3.82:4.31:1.00	41509	Uncharacterized protein OS=Clostridium kluyveri (strain ATCC 8527 / DSM 555 / NCIMB 10680) OX=431943 GN=CKL_3168 PE=4 SV=1
699	693	sp|A5N4T1|RL13_CLOK5	42.27	15	2	2	Deamidation (NQ)	7180000	6770000	7350000	5520000	4990000	5300000	12100000	12600000	12000000	7180000	6770000	7350000	5520000	4990000	5300000	12100000	12600000	12000000	0.57:0.54:0.58:0.44:0.40:0.42:0.96:1.00:0.95	7100000	5270000	12200000	7100000	5270000	12200000	0.58:0.43:1.00	16508	50S ribosomal protein L13 OS=Clostridium kluyveri (strain ATCC 8527 / DSM 555 / NCIMB 10680) OX=431943 GN=rplM PE=3 SV=1
702	1186	A5N818|A5N818_CLOK5	42.24	20	4	4	Deamidation (NQ)	1270000	1580000	1460000	5780000	5990000	5540000	3120000	3130000	2990000	1230000	1220000	1460000	5780000	5820000	5540000	2100000	2090000	2080000	0.59:0.58:0.70:2.77:2.79:2.65:1.00:1.00:1.00	1500000	5880000	3170000	1310000	5720000	2180000	0.60:2.63:1.00	19588	Signal peptidase I OS=Clostridium kluyveri (strain ATCC 8527 / DSM 555 / NCIMB 10680) OX=431943 GN=CKL_1407 PE=3 SV=1
37	28	A5MZ64|A5MZ64_CLOK5	42.23	43	26	26	Carbamidomethylation; Deamidation (NQ); Oxidation (M)	1210000000	1120000000	1260000000	485000000	473000000	497000000	268000000	261000000	267000000	1090000000	1000000000	1140000000	349000000	341000000	364000000	256000000	249000000	255000000	4.40:4.03:4.57:1.40:1.37:1.46:1.03:1.00:1.03	1200000000	485000000	266000000	1080000000	351000000	253000000	4.25:1.39:1.00	67467	Carbon monoxide dehydrogenase OS=Clostridium kluyveri (strain ATCC 8527 / DSM 555 / NCIMB 10680) OX=431943 GN=CKL_2148 PE=4 SV=1
390	370	sp|A5N6V8|SURE_CLOK5	42.19	39	6	6	Carbamidomethylation	3930000	4260000	4790000	9730000	8380000	9100000	1280000	1070000	1030000	3460000	3670000	3770000	8060000	8050000	7740000	1160000	926000	965000	3.74:3.97:4.08:8.70:8.69:8.35:1.25:1.00:1.04	4330000	9350000	1130000	3640000	7950000	1020000	3.58:7.82:1.00	27106	5'-nucleotidase SurE OS=Clostridium kluyveri (strain ATCC 8527 / DSM 555 / NCIMB 10680) OX=431943 GN=surE PE=3 SV=1
192	325	sp|A5N254|SYFA_CLOK5	42.03	41	12	12	Carbamidomethylation; Oxidation (M)	8590000	8800000	8580000	19100000	20400000	16200000	34000000	37000000	28600000	4840000	5060000	5120000	8850000	8990000	8110000	16700000	15100000	17000000	0.32:0.33:0.34:0.58:0.59:0.54:1.10:1.00:1.12	9390000	18600000	36200000	5000000	8650000	16300000	0.31:0.53:1.00	39021	Phenylalanine--tRNA ligase alpha subunit OS=Clostridium kluyveri (strain ATCC 8527 / DSM 555 / NCIMB 10680) OX=431943 GN=pheS PE=3 SV=1
250	239	A5N6G2|A5N6G2_CLOK5	42.02	93	11	4	Deamidation (NQ); Oxidation (M)	3340000000	3280000000	3070000000	1220000000	1200000000	1290000000	3250000000	3230000000	2710000000	2930000000	3070000000	2790000000	1020000000	1100000000	1110000000	2740000000	2990000000	2460000000	0.98:1.03:0.93:0.34:0.37:0.37:0.92:1.00:0.82	3230000000	1240000000	3070000000	2930000000	1080000000	2730000000	1.07:0.39:1.00	9329	Predicted microcompartment shellprotein OS=Clostridium kluyveri (strain ATCC 8527 / DSM 555 / NCIMB 10680) OX=431943 GN=CKL_0842 PE=3 SV=1
496	881	A5N3A6|A5N3A6_CLOK5	41.92	4	3	3	Carbamidomethylation	4530000	4550000	4220000	1190000	760000	1820000	752000	857000	838000	4530000	4550000	4220000	1190000	760000	1820000	752000	857000	838000	5.29:5.30:4.92:1.39:0.89:2.12:0.88:1.00:0.98	4430000	1260000	853000	4430000	1260000	853000	5.20:1.47:1.00	80548	Tex OS=Clostridium kluyveri (strain ATCC 8527 / DSM 555 / NCIMB 10680) OX=431943 GN=tex PE=4 SV=1
148	341	A5N3R6|A5N3R6_CLOK5	41.91	54	12	12	Oxidation (M); Carbamidomethylation	16800000	17700000	18400000	3030000	2500000	1920000	70300000	71700000	70200000	12200000	13400000	13400000	2580000	2140000	1380000	41400000	43300000	39100000	0.28:0.31:0.31:0.06:0.05:0.03:0.95:1.00:0.90	18100000	2920000	70700000	13000000	2380000	41300000	0.32:0.06:1.00	24787	Predicted transcriptional regulator OS=Clostridium kluyveri (strain ATCC 8527 / DSM 555 / NCIMB 10680) OX=431943 GN=CKL_3777 PE=3 SV=1
275	356	A5N6N8|A5N6N8_CLOK5	41.75	34	9	9	Carbamidomethylation; Deamidation (NQ)	33900000	35900000	35800000	9130000	10000000	8930000	21300000	22000000	20100000	26200000	27100000	27600000	7440000	8720000	7810000	15700000	15900000	14800000	1.65:1.70:1.74:0.47:0.55:0.49:0.99:1.00:0.93	35200000	9410000	21400000	27000000	7990000	15500000	1.74:0.52:1.00	22656	DUF4342 domain-containing protein OS=Clostridium kluyveri (strain ATCC 8527 / DSM 555 / NCIMB 10680) OX=431943 GN=CKL_0918 PE=4 SV=1
51	27	A5N5W5|A5N5W5_CLOK5	41.62	55	29	29	Carbamidomethylation; Deamidation (NQ); Oxidation (M)	62300000	63300000	64800000	115000000	109000000	109000000	7950000	6490000	8710000	19100000	17300000	17300000	57600000	54300000	56800000	6520000	6110000	8330000	3.12:2.83:2.83:9.43:8.90:9.30:1.07:1.00:1.36	65100000	114000000	8400000	17900000	56300000	7020000	2.55:8.02:1.00	73632	Predicted serine kinase OS=Clostridium kluyveri (strain ATCC 8527 / DSM 555 / NCIMB 10680) OX=431943 GN=CKL_0642 PE=4 SV=1
194	164	A5N6Y6|A5N6Y6_CLOK5	41.61	61	16	16	Deamidation (NQ)	120000000	123000000	123000000	129000000	128000000	119000000	390000000	398000000	383000000	80100000	80500000	83600000	81700000	82500000	80600000	245000000	252000000	229000000	0.32:0.32:0.33:0.32:0.33:0.32:0.97:1.00:0.91	122000000	127000000	392000000	81400000	81600000	242000000	0.34:0.34:1.00	22827	Predicted oxidoreductase OS=Clostridium kluyveri (strain ATCC 8527 / DSM 555 / NCIMB 10680) OX=431943 GN=CKL_1025 PE=4 SV=1
62	132	sp|A5N5B3|FTHS_CLOK5	41.53	47	21	21	Carbamidomethylation; Oxidation (M); Deamidation (NQ)	48600000	47800000	47900000	64300000	63500000	59100000	8010000	6280000	6440000	21000000	18500000	20600000	28900000	26600000	24300000	4000000	3420000	3190000	6.16:5.40:6.03:8.45:7.79:7.11:1.17:1.00:0.93	48500000	62400000	6980000	20000000	26600000	3540000	5.67:7.52:1.00	60414	Formate--tetrahydrofolate ligase OS=Clostridium kluyveri (strain ATCC 8527 / DSM 555 / NCIMB 10680) OX=431943 GN=fhs PE=3 SV=1
685	545	sp|A5N438|RS18_CLOK5	41.44	36	5	5	Carbamidomethylation; Oxidation (M)	2910000	3170000	3440000	4830000	4060000	5060000	24900000	25800000	24800000	2100000	2160000	2450000	3230000	2860000	3340000	15700000	16100000	15600000	0.13:0.13:0.15:0.20:0.18:0.21:0.97:1.00:0.97	3190000	4650000	25200000	2240000	3140000	15800000	0.14:0.20:1.00	9852	30S ribosomal protein S18 OS=Clostridium kluyveri (strain ATCC 8527 / DSM 555 / NCIMB 10680) OX=431943 GN=rpsR PE=3 SV=1
457	459	sp|A5N4Q2|RL22_CLOK5	41.42	61	8	8	Carbamidomethylation	10500000	10700000	11100000	28500000	29000000	29600000	38600000	41900000	35000000	5210000	5800000	6260000	21000000	21400000	22800000	26400000	27800000	25600000	0.19:0.21:0.23:0.76:0.77:0.82:0.95:1.00:0.92	10700000	29000000	38800000	5760000	21700000	26600000	0.22:0.82:1.00	12545	50S ribosomal protein L22 OS=Clostridium kluyveri (strain ATCC 8527 / DSM 555 / NCIMB 10680) OX=431943 GN=rplV PE=3 SV=1
525	734	A5N887|A5N887_CLOK5	41.4	29	4	4	Deamidation (NQ)	5530000	5290000	5190000	7320000	8410000	6280000	29700000	26100000	28500000	3200000	3080000	3040000	6550000	7690000	5710000	26300000	22700000	25300000	0.14:0.14:0.13:0.29:0.34:0.25:1.16:1.00:1.12	5340000	7360000	28100000	3110000	6650000	24700000	0.13:0.27:1.00	20401	Predicted hydrolase OS=Clostridium kluyveri (strain ATCC 8527 / DSM 555 / NCIMB 10680) OX=431943 GN=CKL_1476 PE=4 SV=1
166	174	A5N1X0|A5N1X0_CLOK5	41.31	38	9	9	Carbamidomethylation; Deamidation (NQ); Oxidation (M)	181000000	169000000	196000000	39700000	38900000	37700000	159000000	170000000	182000000	123000000	112000000	137000000	24700000	23700000	22300000	98200000	112000000	123000000	1.10:1.00:1.22:0.22:0.21:0.20:0.88:1.00:1.10	185000000	39100000	173000000	127000000	23600000	114000000	1.11:0.21:1.00	35791	Uncharacterized protein OS=Clostridium kluyveri (strain ATCC 8527 / DSM 555 / NCIMB 10680) OX=431943 GN=CKL_3108 PE=4 SV=1
554	249	sp|A5N4I2|MURC_CLOK5	41.28	12	5	5	Carbamidomethylation	2970000	2290000	2900000	5130000	4420000	3700000	35000	40100	0	2230000	1620000	2040000	3620000	3170000	3050000	35000	40100	0	55.53:40.48:50.80:64.00:64.00:64.00:0.87:1.00:0	2860000	4600000	46800	2110000	3300000	46800	45.07:64.00:1.00	50876	UDP-N-acetylmuramate--L-alanine ligase OS=Clostridium kluyveri (strain ATCC 8527 / DSM 555 / NCIMB 10680) OX=431943 GN=murC PE=3 SV=1
263	211	A5N016|A5N016_CLOK5	41.27	35	10	10	Deamidation (NQ); Carbamidomethylation	22800000	22600000	23100000	12100000	12800000	12900000	540000	376000	247000	15600000	15800000	16500000	8450000	8920000	8890000	417000	368000	205000	42.35:42.88:44.77:22.95:24.24:24.17:1.13:1.00:0.56	22800000	12800000	503000	15900000	8750000	330000	48.33:26.53:1.00	28540	Predicted iron-sulfur flavoprotein OS=Clostridium kluyveri (strain ATCC 8527 / DSM 555 / NCIMB 10680) OX=431943 GN=CKL_2450 PE=4 SV=1
891	2343	A5N8J8|A5N8J8_CLOK5	41.23	49	4	4	Carbamidomethylation	6730000	6590000	6520000	670000	686000	509000	3860000	3990000	4070000	5860000	6320000	6520000	670000	610000	509000	2900000	2980000	2760000	1.97:2.12:2.19:0.23:0.20:0.17:0.97:1.00:0.93	6800000	708000	3970000	6230000	632000	2880000	2.17:0.22:1.00	8566	Uncharacterized protein OS=Clostridium kluyveri (strain ATCC 8527 / DSM 555 / NCIMB 10680) OX=431943 GN=CKL_1587 PE=4 SV=1
178	231	A5N1Y0|A5N1Y0_CLOK5	41.08	24	12	11	Oxidation (M)	15300000	15500000	16200000	17700000	15900000	16400000	33500000	33500000	30200000	10500000	10600000	11600000	8820000	8370000	9240000	26000000	27000000	23900000	0.39:0.39:0.43:0.33:0.31:0.34:0.96:1.00:0.88	15700000	16700000	32500000	10900000	8810000	25600000	0.43:0.34:1.00	63176	Predicted methyl-accepting chemotaxis protein OS=Clostridium kluyveri (strain ATCC 8527 / DSM 555 / NCIMB 10680) OX=431943 GN=CKL_3118 PE=3 SV=1
667	1435	A5N363|A5N363_CLOK5	41.03	5	2	2		148000	21300	384000	1410000	1730000	1530000	130000	106000	107000	148000	21300	384000	1410000	1730000	1530000	130000	106000	107000	1.39:0.20:3.61:13.22:16.25:14.37:1.22:1.00:1.01	319000	1560000	115000	319000	1560000	115000	2.78:13.57:1.00	51780	Predicted peptidoglycan synthetase OS=Clostridium kluyveri (strain ATCC 8527 / DSM 555 / NCIMB 10680) OX=431943 GN=CKL_3568 PE=4 SV=1
341	236	A5N8H5|A5N8H5_CLOK5	40.99	26	8	8		12800000	11200000	13800000	28700000	29700000	28000000	3150000	3240000	2760000	7580000	5740000	8000000	16500000	18300000	15400000	1760000	2020000	1600000	3.74:2.84:3.96:8.17:9.02:7.61:0.87:1.00:0.79	12700000	28800000	3060000	7110000	16700000	1790000	3.97:9.34:1.00	32374	Transcriptional regulator OS=Clostridium kluyveri (strain ATCC 8527 / DSM 555 / NCIMB 10680) OX=431943 GN=CKL_1564 PE=4 SV=1
623	1206	A5N1Z9|A5N1Z9_CLOK5	40.9	8	3	3		2100000	1760000	2140000	8510000	8250000	9110000	544000	407000	408000	2100000	1760000	2140000	8510000	8250000	9110000	544000	407000	408000	5.16:4.33:5.27:20.93:20.28:22.41:1.34:1.00:1.00	2000000	8620000	453000	2000000	8620000	453000	4.42:19.04:1.00	45450	Protein translocase subunit SecD OS=Clostridium kluyveri (strain ATCC 8527 / DSM 555 / NCIMB 10680) OX=431943 GN=secD PE=3 SV=1
113	78	sp|A5N4J2|PRSA_CLOK5	40.88	48	20	20	Oxidation (M)	61700000	63800000	64500000	28000000	27400000	27000000	124000000	123000000	120000000	24900000	25700000	25300000	9830000	8200000	9990000	48100000	45400000	46400000	0.55:0.57:0.56:0.22:0.18:0.22:1.06:1.00:1.02	64500000	27900000	123000000	25300000	9370000	46600000	0.54:0.20:1.00	38289	Foldase protein PrsA OS=Clostridium kluyveri (strain ATCC 8527 / DSM 555 / NCIMB 10680) OX=431943 GN=prsA PE=3 SV=1
631	1371	A5N240|A5N240_CLOK5	40.85	18	5	5	Carbamidomethylation	4520000	4420000	4040000	4030000	3530000	3010000	639000	836000	731000	3900000	3700000	3250000	3640000	2840000	2600000	582000	634000	651000	6.16:5.83:5.14:5.74:4.48:4.10:0.92:1.00:1.03	4330000	3700000	764000	3620000	3040000	622000	5.81:4.88:1.00	34912	UTP--glucose-1-phosphate uridylyltransferase OS=Clostridium kluyveri (strain ATCC 8527 / DSM 555 / NCIMB 10680) OX=431943 GN=galU PE=3 SV=1
686	812	sp|A5N813|RS16_CLOK5	40.84	40	4	4	Deamidation (NQ)	4840000	5930000	4950000	1520000	2040000	2130000	15700000	14200000	14200000	3200000	3770000	3300000	1380000	1690000	1610000	10000000	9430000	9170000	0.34:0.40:0.35:0.15:0.18:0.17:1.06:1.00:0.97	5560000	1910000	14700000	3660000	1570000	9540000	0.38:0.16:1.00	9738	30S ribosomal protein S16 OS=Clostridium kluyveri (strain ATCC 8527 / DSM 555 / NCIMB 10680) OX=431943 GN=rpsP PE=3 SV=1
417	258	sp|A5N5C6|REX_CLOK5	40.83	41	8	8	Carbamidomethylation; Deamidation (NQ)	16800000	16100000	16200000	31100000	29200000	30800000	30100000	30400000	28600000	12200000	11600000	11700000	18600000	18000000	19600000	19200000	19600000	19000000	0.62:0.59:0.60:0.95:0.92:1.00:0.98:1.00:0.97	16400000	30400000	29700000	11800000	18700000	19300000	0.61:0.97:1.00	23639	Redox-sensing transcriptional repressor Rex OS=Clostridium kluyveri (strain ATCC 8527 / DSM 555 / NCIMB 10680) OX=431943 GN=rex PE=3 SV=1
177	355	sp|A5N399|SYL_CLOK5	40.77	17	11	11	Carbamidomethylation	7310000	7210000	5910000	11800000	11700000	12100000	210000	180000	190000	4270000	4220000	4260000	5320000	5230000	5870000	168000	148000	179000	28.87:28.54:28.80:35.95:35.35:39.65:1.14:1.00:1.21	7070000	12100000	213000	4250000	5470000	165000	25.79:33.20:1.00	93287	Leucine--tRNA ligase OS=Clostridium kluyveri (strain ATCC 8527 / DSM 555 / NCIMB 10680) OX=431943 GN=leuS PE=3 SV=1
206	187	A5N7E4|A5N7E4_CLOK5	40.69	23	11	11	Oxidation (M); Carbamidomethylation	4620000	4880000	6640000	14500000	13500000	13300000	752000	872000	1050000	2300000	2740000	3300000	6960000	6300000	5620000	85700	115000	135000	19.98:23.86:28.74:60.54:54.80:48.88:0.75:1.00:1.17	6970000	13900000	940000	3260000	6290000	135000	24.15:46.67:1.00	67422	FtsI OS=Clostridium kluyveri (strain ATCC 8527 / DSM 555 / NCIMB 10680) OX=431943 GN=ftsI PE=3 SV=1
300	226	sp|A5N4L0|GREA_CLOK5	40.68	81	10	10	Oxidation (M)	17000000	22100000	18400000	12700000	12500000	13400000	50300000	47700000	51200000	10600000	11200000	12100000	7610000	7370000	8620000	29400000	26000000	27600000	0.41:0.43:0.47:0.29:0.28:0.33:1.13:1.00:1.06	20000000	12900000	49700000	11300000	7890000	27700000	0.41:0.29:1.00	17768	Transcription elongation factor GreA OS=Clostridium kluyveri (strain ATCC 8527 / DSM 555 / NCIMB 10680) OX=431943 GN=greA PE=3 SV=1
447	1192	A5N6U8|A5N6U8_CLOK5	40.67	52	6	6	Carbamidomethylation; Oxidation (M)	7750000	8580000	9520000	21400000	20000000	19800000	28600000	29200000	27900000	5920000	6550000	6580000	16800000	13600000	15400000	19500000	20600000	18600000	0.29:0.32:0.32:0.82:0.66:0.75:0.95:1.00:0.90	8710000	20500000	28500000	6350000	15300000	19500000	0.32:0.78:1.00	19038	Uncharacterized protein OS=Clostridium kluyveri (strain ATCC 8527 / DSM 555 / NCIMB 10680) OX=431943 GN=CKL_0987 PE=4 SV=1
12	39	sp|A5N3B2|SECA_CLOK5	40.61	36	28	28	Deamidation (NQ); Oxidation (M)	352000000	339000000	375000000	181000000	173000000	182000000	165000000	177000000	163000000	322000000	308000000	343000000	134000000	129000000	139000000	164000000	176000000	162000000	1.83:1.75:1.95:0.76:0.73:0.79:0.93:1.00:0.92	357000000	179000000	169000000	324000000	134000000	168000000	1.93:0.80:1.00	95305	Protein translocase subunit SecA OS=Clostridium kluyveri (strain ATCC 8527 / DSM 555 / NCIMB 10680) OX=431943 GN=secA PE=3 SV=1
991	1366	sp|A5N4R5|RL30_CLOK5	40.59	42	2	2		2720000	2740000	2490000	107000	114000	45900	205000	164000	194000	2720000	2740000	2490000	107000	114000	45900	205000	164000	194000	16.56:16.64:15.12:0.65:0.69:0.28:1.25:1.00:1.18	2650000	100000	188000	2650000	100000	188000	14.11:0.53:1.00	6625	50S ribosomal protein L30 OS=Clostridium kluyveri (strain ATCC 8527 / DSM 555 / NCIMB 10680) OX=431943 GN=rpmD PE=3 SV=1
593	1359	A5N586|A5N586_CLOK5	40.49	61	3	3	Deamidation (NQ)	3150000	4700000	4680000	1020000	912000	999000	3990000	4400000	4380000	2910000	4620000	4680000	1020000	912000	999000	3960000	3840000	4380000	0.76:1.20:1.22:0.27:0.24:0.26:1.03:1.00:1.14	4230000	1030000	4360000	4070000	1030000	4060000	1.00:0.25:1.00	10488	Uncharacterized protein OS=Clostridium kluyveri (strain ATCC 8527 / DSM 555 / NCIMB 10680) OX=431943 GN=CKL_0413 PE=4 SV=1
95	102	sp|A5N0Q4|PUR7_CLOK5	40.45	63	20	20	Carbamidomethylation; Deamidation (NQ); Oxidation (M)	182000000	177000000	182000000	72400000	70400000	64100000	156000000	157000000	160000000	72400000	72200000	77800000	35800000	34700000	34600000	66300000	68400000	73400000	1.06:1.06:1.14:0.52:0.51:0.51:0.97:1.00:1.07	181000000	70600000	161000000	74100000	35000000	69400000	1.07:0.50:1.00	27011	Phosphoribosylaminoimidazole-succinocarboxamide synthase OS=Clostridium kluyveri (strain ATCC 8527 / DSM 555 / NCIMB 10680) OX=431943 GN=purC PE=3 SV=1
487	895	A5N7K9|A5N7K9_CLOK5	40.39	19	4	4	Oxidation (M)	7210000	7250000	7080000	3870000	4400000	4260000	12900000	12900000	12300000	6850000	6740000	6740000	3150000	3500000	3560000	11900000	11700000	11300000	0.59:0.58:0.58:0.27:0.30:0.30:1.02:1.00:0.97	7180000	4180000	12700000	6780000	3400000	11600000	0.58:0.29:1.00	22867	Predicted oxidoreductase OS=Clostridium kluyveri (strain ATCC 8527 / DSM 555 / NCIMB 10680) OX=431943 GN=CKL_1248 PE=4 SV=1
54	77	A5N5C7|A5N5C7_CLOK5	40.31	85	19	19	Carbamidomethylation; Deamidation (NQ); Oxidation (M)	2570000000	2590000000	2570000000	4040000000	3900000000	4130000000	5990000000	6230000000	6160000000	1570000000	1570000000	1560000000	2010000000	2070000000	2150000000	2910000000	3050000000	3000000000	0.51:0.52:0.51:0.66:0.68:0.71:0.96:1.00:0.98	2580000000	4030000000	6140000000	1570000000	2080000000	2990000000	0.52:0.70:1.00	27562	Crt1 OS=Clostridium kluyveri (strain ATCC 8527 / DSM 555 / NCIMB 10680) OX=431943 GN=crt1 PE=3 SV=1
775	416	sp|A5N817|RL19_CLOK5	40.23	27	4	4		7750000	7580000	7820000	19200000	18000000	18700000	13400000	13500000	13200000	6880000	6640000	6960000	17600000	16500000	17300000	12200000	12300000	12100000	0.56:0.54:0.57:1.43:1.34:1.41:1.00:1.00:0.99	7720000	18600000	13400000	6830000	17100000	12200000	0.56:1.40:1.00	13346	50S ribosomal protein L19 OS=Clostridium kluyveri (strain ATCC 8527 / DSM 555 / NCIMB 10680) OX=431943 GN=rplS PE=3 SV=1
190	874	A5N5L6|A5N5L6_CLOK5	40.15	40	10	10	Deamidation (NQ); Oxidation (M)	4290000	3020000	5970000	8520000	6060000	5710000	54500000	57800000	54800000	693000	338000	420000	3320000	4130000	3950000	35200000	37100000	39200000	0.02:0.02:0.02:0.09:0.11:0.11:0.95:1.00:1.06	4620000	8780000	56200000	492000	3920000	37200000	0.02:0.11:1.00	43151	Adh1 OS=Clostridium kluyveri (strain ATCC 8527 / DSM 555 / NCIMB 10680) OX=431943 GN=adh1 PE=4 SV=1
108	97	A5N4Y4|A5N4Y4_CLOK5	40.14	65	16	16	Carbamidomethylation; Deamidation (NQ); Oxidation (M)	29300000	31800000	33400000	80300000	77600000	76700000	70000000	69600000	71300000	13100000	13300000	12500000	29700000	27600000	26100000	26900000	24900000	27200000	0.53:0.53:0.50:1.19:1.11:1.05:1.08:1.00:1.09	32300000	78200000	70300000	13000000	27800000	26300000	0.49:1.06:1.00	31331	TrxR OS=Clostridium kluyveri (strain ATCC 8527 / DSM 555 / NCIMB 10680) OX=431943 GN=trxR PE=4 SV=1
26	16	A5N736|A5N736_CLOK5	39.96	67	27	19	Carbamidomethylation; Deamidation (NQ); Oxidation (M)	1820000000	1760000000	1810000000	1500000000	1540000000	1370000000	618000000	616000000	642000000	1280000000	1250000000	1260000000	888000000	960000000	776000000	409000000	403000000	437000000	3.18:3.09:3.12:2.20:2.38:1.93:1.02:1.00:1.08	1800000000	1470000000	633000000	1260000000	875000000	418000000	3.01:2.09:1.00	43479	Predicted alcohol dehydrogenase OS=Clostridium kluyveri (strain ATCC 8527 / DSM 555 / NCIMB 10680) OX=431943 GN=CKL_1075 PE=4 SV=1
565	425	A5N210|A5N210_CLOK5	39.84	28	5	5	Deamidation (NQ); Oxidation (M); Carbamidomethylation	18800000	19900000	19400000	4270000	4760000	3740000	41100000	41400000	39900000	14300000	15000000	14600000	4040000	4350000	3400000	28300000	27700000	26200000	0.52:0.54:0.53:0.15:0.16:0.12:1.02:1.00:0.95	19400000	4330000	40800000	14600000	3930000	27400000	0.53:0.14:1.00	26910	Probable transcriptional regulatory protein CKL_3148 OS=Clostridium kluyveri (strain ATCC 8527 / DSM 555 / NCIMB 10680) OX=431943 GN=CKL_3148 PE=3 SV=1
239	433	A5N5I0|A5N5I0_CLOK5	39.64	19	8	8	Oxidation (M); Carbamidomethylation; Deamidation (NQ)	15600000	19100000	17300000	123000000	115000000	123000000	35600000	35500000	33500000	9880000	11900000	11200000	81200000	73200000	81300000	23300000	23600000	22600000	0.42:0.51:0.47:3.45:3.11:3.45:0.99:1.00:0.96	17400000	122000000	35300000	11000000	79100000	23200000	0.47:3.41:1.00	48818	Predicted sodium:alanine symporter OS=Clostridium kluyveri (strain ATCC 8527 / DSM 555 / NCIMB 10680) OX=431943 GN=CKL_0507 PE=3 SV=1
530	1422	A5N007|A5N007_CLOK5	39.63	35	7	7	Carbamidomethylation	2230000	2600000	2280000	2870000	2230000	1580000	15400000	15100000	14100000	2000000	2300000	2110000	2320000	2210000	1240000	10100000	11000000	9380000	0.18:0.21:0.19:0.21:0.20:0.11:0.92:1.00:0.86	2470000	2380000	14900000	2190000	1920000	10100000	0.22:0.19:1.00	26079	Predicted transcriptional regulator OS=Clostridium kluyveri (strain ATCC 8527 / DSM 555 / NCIMB 10680) OX=431943 GN=CKL_2441 PE=4 SV=1
208	126	sp|A5N6U2|ASSY_CLOK5	39.6	38	12	12	Carbamidomethylation	15300000	16500000	16700000	21500000	19500000	20300000	7450000	7690000	7770000	5460000	6360000	6220000	9920000	8820000	9130000	3560000	3470000	3250000	1.58:1.84:1.79:2.86:2.55:2.64:1.03:1.00:0.94	16200000	20500000	7980000	6010000	9290000	3430000	1.75:2.71:1.00	44802	Argininosuccinate synthase OS=Clostridium kluyveri (strain ATCC 8527 / DSM 555 / NCIMB 10680) OX=431943 GN=argG PE=3 SV=1
456	352	sp|A5N8N4|PAND_CLOK5	39.57	46	5	5	Carbamidomethylation; Deamidation (NQ); Oxidation (M)	6420000	8210000	6140000	14700000	15500000	13700000	43700000	42100000	42500000	4980000	6810000	5140000	13600000	14300000	12800000	34400000	31900000	34000000	0.16:0.21:0.16:0.43:0.45:0.40:1.08:1.00:1.07	7330000	14700000	42800000	6050000	13600000	33400000	0.18:0.41:1.00	14418	Aspartate 1-decarboxylase OS=Clostridium kluyveri (strain ATCC 8527 / DSM 555 / NCIMB 10680) OX=431943 GN=panD PE=3 SV=1
235	147	sp|A5N2N7|TPIS_CLOK5	39.56	43	8	8	Carbamidomethylation	28100000	30100000	29400000	15000000	16100000	15600000	14500000	15700000	13400000	25200000	25900000	26100000	13600000	14000000	14700000	11900000	12700000	11300000	1.99:2.05:2.06:1.07:1.11:1.16:0.94:1.00:0.89	29600000	15700000	14500000	25800000	14100000	12000000	2.15:1.18:1.00	27323	Triosephosphate isomerase OS=Clostridium kluyveri (strain ATCC 8527 / DSM 555 / NCIMB 10680) OX=431943 GN=tpiA PE=3 SV=1
362	574	A5N274|A5N274_CLOK5	39.47	84	8	8	Carbamidomethylation; Deamidation (NQ)	9180000	10900000	10700000	11100000	13300000	14300000	61900000	53800000	57800000	6590000	7630000	8000000	7930000	10200000	10900000	46100000	38100000	43200000	0.17:0.20:0.21:0.21:0.27:0.29:1.21:1.00:1.13	10400000	13000000	58200000	7410000	9670000	42500000	0.17:0.23:1.00	8859	TSCPD domain-containing protein OS=Clostridium kluyveri (strain ATCC 8527 / DSM 555 / NCIMB 10680) OX=431943 GN=CKL_3217 PE=4 SV=1
628	1182	A5N3C8|A5N3C8_CLOK5	39.3	39	3	3	Carbamidomethylation; Deamidation (NQ)	15500000	15300000	15200000	4830000	4440000	2850000	29800000	31400000	30200000	15200000	15000000	14800000	4690000	4340000	2730000	28000000	29700000	28500000	0.51:0.50:0.50:0.16:0.15:0.09:0.94:1.00:0.96	15300000	4060000	30400000	15000000	3920000	28700000	0.52:0.14:1.00	8963	Predicted redox-active disulfide protein OS=Clostridium kluyveri (strain ATCC 8527 / DSM 555 / NCIMB 10680) OX=431943 GN=CKL_3634 PE=4 SV=1
319	348	A5N309|A5N309_CLOK5	39.25	58	7	7	Carbamidomethylation; Deamidation (NQ)	20400000	20800000	21600000	11500000	10700000	10700000	24000000	22100000	21500000	15500000	15400000	16500000	9670000	9310000	9000000	17100000	15800000	17000000	0.98:0.97:1.04:0.61:0.59:0.57:1.08:1.00:1.07	21000000	11000000	23400000	15800000	9320000	16600000	0.95:0.56:1.00	12633	Uncharacterized protein OS=Clostridium kluyveri (strain ATCC 8527 / DSM 555 / NCIMB 10680) OX=431943 GN=CKL_3514 PE=4 SV=1
202	484	A5N3P2|A5N3P2_CLOK5	39.25	12	6	6	Deamidation (NQ)	2300000	2710000	2370000	3780000	3690000	3490000	10400000	10400000	10200000	1570000	1740000	1420000	3260000	3010000	2920000	6790000	7130000	6880000	0.22:0.24:0.20:0.46:0.42:0.41:0.95:1.00:0.97	2520000	3650000	11100000	1580000	3060000	7690000	0.21:0.40:1.00	64948	Uncharacterized protein OS=Clostridium kluyveri (strain ATCC 8527 / DSM 555 / NCIMB 10680) OX=431943 GN=CKL_3753 PE=4 SV=1
242	235	A5MYV3|A5MYV3_CLOK5	39.24	46	11	11	Carbamidomethylation; Oxidation (M); Deamidation (NQ)	23100000	25500000	24200000	25800000	24800000	25800000	47800000	56200000	50100000	12900000	12500000	12500000	13500000	13500000	13800000	24300000	24900000	22900000	0.52:0.50:0.50:0.54:0.54:0.55:0.98:1.00:0.92	24300000	25800000	53300000	12600000	13600000	24100000	0.53:0.56:1.00	24224	LUD_dom domain-containing protein OS=Clostridium kluyveri (strain ATCC 8527 / DSM 555 / NCIMB 10680) OX=431943 GN=CKL_2037 PE=4 SV=1
69	106	A5N6G6|A5N6G6_CLOK5	39.19	80	17	17	Carbamidomethylation; Deamidation (NQ); Oxidation (M)	1560000000	1590000000	1570000000	2640000000	2560000000	2440000000	4360000000	4390000000	4340000000	674000000	682000000	684000000	1030000000	1030000000	1080000000	2040000000	2160000000	1960000000	0.31:0.32:0.32:0.48:0.48:0.50:0.94:1.00:0.91	1570000000	2550000000	4370000000	680000000	1050000000	2050000000	0.33:0.51:1.00	24002	Phosphate propanoyltransferase OS=Clostridium kluyveri (strain ATCC 8527 / DSM 555 / NCIMB 10680) OX=431943 GN=CKL_0846 PE=3 SV=1
291	3449	A5MZI6|A5MZI6_CLOK5	39.09	44	9	9	Carbamidomethylation; Oxidation (M)	489000	194000	273000	3990000	4320000	3700000	22700000	20200000	19800000	100000	27500	113000	3950000	3670000	3360000	17000000	15700000	14800000	0.02:0.02:0.02:0.25:0.23:0.21:1.09:1.00:0.94	410000	4250000	20900000	134000	3820000	15800000	0.02:0.24:1.00	35187	PdhB OS=Clostridium kluyveri (strain ATCC 8527 / DSM 555 / NCIMB 10680) OX=431943 GN=pdhB PE=4 SV=1
394	663	A5N5I6|A5N5I6_CLOK5	39	14	6	6		5230000	5120000	4560000	8190000	7870000	7150000	248000	158000	227000	4840000	4770000	4300000	7540000	7440000	6700000	239000	147000	210000	32.84:32.36:29.16:51.17:50.51:45.52:1.63:1.00:1.42	4990000	7740000	215000	4630000	7230000	203000	22.81:35.58:1.00	57942	Chaperone protein DnaK OS=Clostridium kluyveri (strain ATCC 8527 / DSM 555 / NCIMB 10680) OX=431943 GN=dnaK2 PE=3 SV=1
287	191	A5N5K7|A5N5K7_CLOK5	38.94	53	10	10	Carbamidomethylation; Deamidation (NQ); Oxidation (M)	22000000	27000000	24700000	83400000	76200000	84700000	20800000	20300000	19800000	11200000	14700000	15700000	50300000	46100000	52300000	14100000	14600000	13600000	0.76:1.01:1.08:3.44:3.16:3.59:0.97:1.00:0.93	25800000	81500000	20400000	15000000	49600000	14100000	1.07:3.52:1.00	20835	Carbonic anhydrase-related protein OS=Clostridium kluyveri (strain ATCC 8527 / DSM 555 / NCIMB 10680) OX=431943 GN=CKL_0534 PE=3 SV=1
637	1388	A5N529|A5N529_CLOK5	38.94	44	2	2	Carbamidomethylation; Deamidation (NQ)	1480000	1610000	1540000	211000	175000	256000	3890000	3580000	4110000	1480000	1610000	1540000	211000	175000	256000	3890000	3580000	4110000	0.41:0.45:0.43:0.06:0.05:0.07:1.09:1.00:1.15	1590000	214000	3860000	1590000	214000	3860000	0.41:0.06:1.00	10079	Zn_ribbon_2 domain-containing protein OS=Clostridium kluyveri (strain ATCC 8527 / DSM 555 / NCIMB 10680) OX=431943 GN=CKL_0356 PE=4 SV=1
96	254	A5N3S1|A5N3S1_CLOK5	38.87	64	15	12	Deamidation (NQ); Oxidation (M)	62500000	66600000	55400000	81200000	73500000	70200000	317000000	315000000	306000000	27300000	27300000	24100000	34000000	30800000	28400000	149000000	148000000	148000000	0.19:0.18:0.16:0.23:0.21:0.19:1.01:1.00:1.00	61700000	75100000	313000000	26200000	31100000	148000000	0.18:0.21:1.00	22264	Rbr2 OS=Clostridium kluyveri (strain ATCC 8527 / DSM 555 / NCIMB 10680) OX=431943 GN=rbr2 PE=4 SV=1
536	351	A5N6S0|A5N6S0_CLOK5	38.82	36	4	4		13400000	12700000	16000000	3120000	3780000	3050000	393000	427000	382000	12600000	11800000	15100000	2570000	3160000	2450000	0	0	0	64.00:64.00:64.00:64.00:64.00:64.00:-:-:-	14000000	3350000	401000	13100000	2760000	0	64.00:64.00:-	14897	Phage-related protein OS=Clostridium kluyveri (strain ATCC 8527 / DSM 555 / NCIMB 10680) OX=431943 GN=CKL_0950 PE=4 SV=1
165	109	A5N6E6|A5N6E6_CLOK5	38.78	51	10	10	Deamidation (NQ)	251000000	258000000	255000000	2390000	3640000	3870000	16600000	13000000	15500000	154000000	156000000	155000000	1290000	331000	819000	8030000	6480000	7160000	23.73:24.08:23.86:0.20:0.05:0.13:1.24:1.00:1.10	254000000	3890000	15900000	155000000	990000	7220000	21.43:0.14:1.00	29755	Lipoprotein OS=Clostridium kluyveri (strain ATCC 8527 / DSM 555 / NCIMB 10680) OX=431943 GN=CKL_0824 PE=3 SV=1
663	1118	A5N7F8|A5N7F8_CLOK5	38.78	17	3	3	Deamidation (NQ)	1230000	1070000	1230000	3040000	2560000	1250000	11000000	10700000	10700000	1230000	1070000	1230000	3010000	2530000	1250000	10600000	10300000	10400000	0.12:0.10:0.12:0.29:0.25:0.12:1.03:1.00:1.01	1180000	2590000	10800000	1180000	2560000	10500000	0.11:0.24:1.00	25314	Adenosylhomocysteine nucleosidase OS=Clostridium kluyveri (strain ATCC 8527 / DSM 555 / NCIMB 10680) OX=431943 GN=CKL_1197 PE=4 SV=1
364	5414	A5N635|A5N635_CLOK5	38.68	26	7	7	Deamidation (NQ); Oxidation (M)	3340000	3480000	3680000	1750000	1950000	1880000	12600000	10300000	10500000	3340000	3480000	3680000	1740000	1890000	1640000	8050000	6930000	6950000	0.48:0.50:0.53:0.25:0.27:0.24:1.16:1.00:1.00	3500000	2020000	12000000	3500000	1770000	7310000	0.48:0.24:1.00	36073	Delta-aminolevulinic acid dehydratase OS=Clostridium kluyveri (strain ATCC 8527 / DSM 555 / NCIMB 10680) OX=431943 GN=hemB PE=3 SV=1
574	5088	A5N125|A5N125_CLOK5	38.66	35	3	3	Carbamidomethylation; Oxidation (M)	1940000	2010000	2150000	5770000	4930000	4900000	10200000	8420000	8880000	1940000	2010000	2150000	5770000	4930000	4820000	9940000	8110000	8770000	0.24:0.25:0.26:0.71:0.61:0.59:1.23:1.00:1.08	2050000	5410000	9180000	2050000	5330000	8940000	0.23:0.60:1.00	14941	Uncharacterized protein OS=Clostridium kluyveri (strain ATCC 8527 / DSM 555 / NCIMB 10680) OX=431943 GN=CKL_2809 PE=3 SV=1
126	196	A5N8E4|A5N8E4_CLOK5	38.66	44	14	14	Carbamidomethylation; Deamidation (NQ); Oxidation (M)	30500000	33300000	27800000	16900000	16800000	14700000	62500000	61800000	66200000	20000000	20300000	15700000	13000000	12900000	12000000	38800000	37700000	42700000	0.53:0.54:0.42:0.34:0.34:0.32:1.03:1.00:1.13	32300000	16600000	64400000	20200000	12600000	39700000	0.51:0.32:1.00	41219	Uncharacterized protein OS=Clostridium kluyveri (strain ATCC 8527 / DSM 555 / NCIMB 10680) OX=431943 GN=CKL_1533 PE=4 SV=1
888	1315	A5N698|A5N698_CLOK5	38.61	22	3	3	Oxidation (M)	6160000	6280000	6310000	4800000	3220000	3970000	16700000	17000000	15700000	2140000	2510000	2540000	3260000	2020000	3020000	13400000	14000000	12500000	0.15:0.18:0.18:0.23:0.15:0.22:0.96:1.00:0.90	6250000	4430000	16500000	2400000	3190000	13300000	0.18:0.24:1.00	10260	UPF0237 protein CKL_0776 OS=Clostridium kluyveri (strain ATCC 8527 / DSM 555 / NCIMB 10680) OX=431943 GN=CKL_0776 PE=3 SV=1
214	281	sp|A5N2K8|CLPP_CLOK5	38.32	46	13	13	Oxidation (M); Deamidation (NQ)	105000000	107000000	126000000	181000000	191000000	200000000	390000000	411000000	389000000	68400000	72900000	78700000	120000000	122000000	106000000	242000000	250000000	238000000	0.27:0.29:0.32:0.48:0.49:0.43:0.97:1.00:0.95	117000000	191000000	397000000	73300000	116000000	243000000	0.30:0.48:1.00	21576	ATP-dependent Clp protease proteolytic subunit OS=Clostridium kluyveri (strain ATCC 8527 / DSM 555 / NCIMB 10680) OX=431943 GN=clpP PE=3 SV=1
187	120	A5N3U4|A5N3U4_CLOK5	38.32	55	14	14	Carbamidomethylation; Deamidation (NQ); Oxidation (M)	28600000	31600000	30600000	41100000	39100000	35600000	4120000	5130000	4460000	11500000	12800000	12700000	13300000	13700000	14100000	1570000	1860000	1990000	6.19:6.89:6.79:7.13:7.37:7.57:0.85:1.00:1.07	30600000	40400000	4930000	12500000	13700000	1810000	6.89:7.58:1.00	35170	Predicted hydrolase OS=Clostridium kluyveri (strain ATCC 8527 / DSM 555 / NCIMB 10680) OX=431943 GN=CKL_3808 PE=3 SV=1
629	401	A5N7M2|A5N7M2_CLOK5	38.28	29	4	2	Deamidation (NQ)	1180000	1330000	1630000	0	76000	84900	548000	634000	674000	1180000	1330000	1630000	0	76000	84900	548000	634000	674000	1.87:2.10:2.58:0:0.12:0.13:0.86:1.00:1.06	1380000	80400	619000	1380000	80400	619000	2.24:0.13:1.00	18350	Predicted methyl-accepting protein OS=Clostridium kluyveri (strain ATCC 8527 / DSM 555 / NCIMB 10680) OX=431943 GN=CKL_1261 PE=4 SV=1
111	157	A5N7S9|A5N7S9_CLOK5	38.13	40	13	13	Oxidation (M)	48300000	53600000	52900000	74000000	75600000	72000000	106000000	103000000	103000000	19900000	21400000	21900000	33400000	33000000	31700000	41600000	42200000	40400000	0.47:0.51:0.52:0.79:0.78:0.75:0.99:1.00:0.96	52900000	74300000	104000000	21100000	32700000	41400000	0.51:0.79:1.00	44090	Cysteine desulfurase IscS OS=Clostridium kluyveri (strain ATCC 8527 / DSM 555 / NCIMB 10680) OX=431943 GN=nifS2 PE=3 SV=1
123	62	sp|A5N842|IF2_CLOK5	38.1	26	14	14	Carbamidomethylation; Oxidation (M)	56900000	59000000	59500000	59100000	54400000	50500000	2850000	3100000	2110000	28600000	29600000	30000000	21900000	22200000	17900000	841000	1040000	780000	27.61:28.62:28.94:21.14:21.45:17.26:0.81:1.00:0.75	58700000	56600000	2910000	29400000	20700000	886000	33.19:23.32:1.00	76853	Translation initiation factor IF-2 OS=Clostridium kluyveri (strain ATCC 8527 / DSM 555 / NCIMB 10680) OX=431943 GN=infB PE=3 SV=1
880	5660	A5N2S2|A5N2S2_CLOK5	38.09	13	2	2		569000	165000	2740000	8260000	7670000	7540000	736000	893000	739000	569000	165000	2740000	8260000	7670000	7540000	736000	893000	739000	0.64:0.18:3.07:9.25:8.59:8.44:0.82:1.00:0.83	1210000	7820000	789000	1210000	7820000	789000	1.53:9.91:1.00	17289	Uncharacterized protein OS=Clostridium kluyveri (strain ATCC 8527 / DSM 555 / NCIMB 10680) OX=431943 GN=CKL_3416 PE=3 SV=1
534	861	A5N515|A5N515_CLOK5	38	38	4	4	Carbamidomethylation; Deamidation (NQ)	22000000	21700000	24300000	8330000	6650000	7770000	55100000	57200000	64000000	17700000	17200000	19500000	7770000	6230000	7490000	44600000	46500000	54000000	0.38:0.37:0.42:0.17:0.13:0.16:0.96:1.00:1.16	22700000	7700000	58800000	18100000	7220000	48400000	0.38:0.15:1.00	19496	Predicted oxidoreductase OS=Clostridium kluyveri (strain ATCC 8527 / DSM 555 / NCIMB 10680) OX=431943 GN=CKL_0342 PE=4 SV=1
1089	3362	A5N765|A5N765_CLOK5	37.95	10	2	2		1360000	1200000	1470000	1820000	1650000	1890000	4320000	4510000	3980000	1360000	1200000	1470000	1820000	1650000	1890000	4320000	4510000	3980000	0.30:0.27:0.33:0.40:0.37:0.42:0.96:1.00:0.88	1340000	1980000	4410000	1340000	1980000	4410000	0.30:0.45:1.00	24828	Predicted hydrolase OS=Clostridium kluyveri (strain ATCC 8527 / DSM 555 / NCIMB 10680) OX=431943 GN=CKL_1104 PE=4 SV=1
412	304	sp|A5N4P3|RS7_CLOK5	37.94	50	8	8	Carbamidomethylation; Deamidation (NQ); Oxidation (M)	7200000	7510000	7590000	15100000	15200000	14000000	29600000	29600000	32500000	5300000	5440000	5380000	10700000	11100000	9770000	20800000	20800000	23300000	0.26:0.26:0.26:0.51:0.54:0.47:1.00:1.00:1.12	7590000	14800000	31200000	5370000	10500000	21600000	0.25:0.49:1.00	17849	30S ribosomal protein S7 OS=Clostridium kluyveri (strain ATCC 8527 / DSM 555 / NCIMB 10680) OX=431943 GN=rpsG PE=3 SV=1
654	2593	A5N7H6|A5N7H6_CLOK5	37.88	12	4	4	Carbamidomethylation	729000	684000	977000	3770000	3300000	3670000	195000	83500	158000	640000	625000	897000	3190000	3250000	3210000	63600	50500	67300	12.67:12.36:17.74:63.13:64.00:63.58:1.26:1.00:1.33	1020000	3580000	145000	946000	3220000	60500	15.65:53.23:1.00	40307	PepQ OS=Clostridium kluyveri (strain ATCC 8527 / DSM 555 / NCIMB 10680) OX=431943 GN=pepQ PE=4 SV=1
46	50	A5N0R8|A5N0R8_CLOK5	37.86	22	16	13	Carbamidomethylation; Deamidation (NQ)	13300000	15100000	16100000	20700000	20200000	22500000	5490000	5410000	6140000	4470000	3690000	4420000	11200000	11900000	11300000	4500000	4330000	4880000	1.03:0.85:1.02:2.59:2.75:2.61:1.04:1.00:1.13	15500000	23500000	5980000	4430000	11500000	4620000	0.96:2.48:1.00	98461	Chaperone protein ClpB OS=Clostridium kluyveri (strain ATCC 8527 / DSM 555 / NCIMB 10680) OX=431943 GN=clpB PE=3 SV=1
104	135	A5N8N0|A5N8N0_CLOK5	37.79	36	17	17	Carbamidomethylation; Deamidation (NQ); Oxidation (M)	11000000	9180000	10300000	55000000	54000000	51000000	20600000	9830000	9960000	6470000	5810000	6220000	27400000	27100000	27200000	18000000	6930000	7430000	0.93:0.84:0.90:3.95:3.92:3.93:2.59:1.00:1.07	10800000	53300000	13600000	6170000	27200000	10800000	0.57:2.53:1.00	53389	GltD OS=Clostridium kluyveri (strain ATCC 8527 / DSM 555 / NCIMB 10680) OX=431943 GN=gltD PE=4 SV=1
73	68	A5N3U9|A5N3U9_CLOK5	37.76	74	24	24	Carbamidomethylation; Deamidation (NQ); Oxidation (M)	80400000	81600000	64700000	247000000	256000000	244000000	138000000	135000000	132000000	33900000	31600000	15900000	77300000	77900000	77100000	41400000	42400000	40300000	0.80:0.75:0.37:1.82:1.84:1.82:0.98:1.00:0.95	76900000	250000000	136000000	27100000	77500000	41400000	0.66:1.87:1.00	40620	Predicted aminotransferase OS=Clostridium kluyveri (strain ATCC 8527 / DSM 555 / NCIMB 10680) OX=431943 GN=CKL_3817 PE=4 SV=1
556	1296	A5N252|A5N252_CLOK5	37.67	28	5	5		438000	473000	453000	596000	499000	100000	3360000	2080000	3140000	384000	445000	399000	40100	43700	53900	2620000	1640000	2300000	0.23:0.27:0.24:0.02:0.03:0.03:1.60:1.00:1.40	512000	404000	3000000	444000	45900	2180000	0.20:0.02:1.00	23384	Uncharacterized protein OS=Clostridium kluyveri (strain ATCC 8527 / DSM 555 / NCIMB 10680) OX=431943 GN=CKL_3190 PE=4 SV=1
815	5312	A5MZX1|A5MZX1_CLOK5	37.61	5	2	2		96900	119000	198000	1120000	1020000	874000	39300	50600	57400	96900	119000	198000	1120000	1020000	874000	39300	50600	57400	1.91:2.35:3.91:22.22:20.17:17.27:0.78:1.00:1.13	138000	1010000	49100	138000	1010000	49100	2.80:20.49:1.00	41347	DhaT1 OS=Clostridium kluyveri (strain ATCC 8527 / DSM 555 / NCIMB 10680) OX=431943 GN=dhaT1 PE=4 SV=1
143	138	sp|A5N4M6|SYC_CLOK5	37.55	34	15	15	Carbamidomethylation	17100000	18100000	16600000	23800000	24700000	24700000	6550000	6490000	5980000	7620000	7200000	6290000	10300000	10500000	10900000	3970000	4420000	4140000	1.72:1.63:1.42:2.34:2.37:2.47:0.90:1.00:0.94	17500000	24800000	6520000	7080000	10600000	4270000	1.66:2.48:1.00	54018	Cysteine--tRNA ligase OS=Clostridium kluyveri (strain ATCC 8527 / DSM 555 / NCIMB 10680) OX=431943 GN=cysS PE=3 SV=1
189	180	A5N517|A5N517_CLOK5	37.52	50	13	13	Carbamidomethylation; Deamidation (NQ); Oxidation (M)	23600000	25000000	26200000	43500000	45200000	42300000	23800000	24700000	22200000	7490000	7920000	8350000	18900000	20800000	19100000	10100000	11900000	9570000	0.63:0.67:0.70:1.58:1.75:1.61:0.85:1.00:0.80	25900000	43700000	24000000	7920000	19600000	10900000	0.72:1.79:1.00	35786	Predicted NADH oxidase OS=Clostridium kluyveri (strain ATCC 8527 / DSM 555 / NCIMB 10680) OX=431943 GN=CKL_0344 PE=4 SV=1
448	437	A5N8N2|A5N8N2_CLOK5	37.48	44	6	6	Oxidation (M)	9270000	9460000	10300000	16500000	15000000	9790000	37900000	39500000	41800000	7390000	7390000	7990000	9360000	9130000	4090000	26600000	29300000	30800000	0.25:0.25:0.27:0.32:0.31:0.14:0.91:1.00:1.05	9750000	15200000	39800000	7590000	8930000	28900000	0.26:0.31:1.00	19656	Uncharacterized protein OS=Clostridium kluyveri (strain ATCC 8527 / DSM 555 / NCIMB 10680) OX=431943 GN=CKL_1621 PE=4 SV=1
259	554	A5N6M1|A5N6M1_CLOK5	37.47	27	9	9	Carbamidomethylation	14800000	20700000	16500000	10800000	8890000	9710000	62100000	64100000	72200000	13500000	19100000	15300000	6600000	7050000	6170000	44200000	51100000	57200000	0.26:0.37:0.30:0.13:0.14:0.12:0.87:1.00:1.12	19900000	9990000	72200000	18500000	6660000	56900000	0.32:0.12:1.00	25446	Protein GrpE OS=Clostridium kluyveri (strain ATCC 8527 / DSM 555 / NCIMB 10680) OX=431943 GN=grpE PE=3 SV=1
271	218	A5N614|A5N614_CLOK5	37.37	21	10	10		13200000	14600000	15300000	11600000	12000000	11200000	4110000	4840000	4500000	8800000	9340000	10200000	8580000	8870000	7820000	2750000	3230000	3130000	2.72:2.89:3.17:2.66:2.75:2.42:0.85:1.00:0.97	15100000	11700000	4720000	9460000	8510000	3270000	2.90:2.61:1.00	53563	Predicted dipeptidase OS=Clostridium kluyveri (strain ATCC 8527 / DSM 555 / NCIMB 10680) OX=431943 GN=CKL_0692 PE=4 SV=1
98	79	sp|A5N670|NADA_CLOK5	37.33	78	16	16	Carbamidomethylation; Oxidation (M); Deamidation (NQ)	62700000	55900000	68100000	41600000	40100000	37400000	154000000	182000000	172000000	30200000	30100000	32200000	17000000	16400000	16200000	50500000	86100000	85200000	0.35:0.35:0.37:0.20:0.19:0.19:0.59:1.00:0.99	64300000	39800000	182000000	30800000	16500000	85700000	0.36:0.19:1.00	33776	Quinolinate synthase OS=Clostridium kluyveri (strain ATCC 8527 / DSM 555 / NCIMB 10680) OX=431943 GN=nadA PE=3 SV=1
768	511	sp|A5N4M2|DISA_CLOK5	37.27	12	4	4		1700000	1650000	1950000	5300000	5250000	5720000	249000	344000	338000	1560000	1650000	1950000	4970000	5020000	5420000	249000	344000	338000	4.54:4.79:5.67:14.45:14.59:15.77:0.72:1.00:0.98	1950000	5430000	311000	1810000	5140000	311000	5.82:16.54:1.00	40321	DNA integrity scanning protein DisA OS=Clostridium kluyveri (strain ATCC 8527 / DSM 555 / NCIMB 10680) OX=431943 GN=disA PE=3 SV=1
466	1450	A5N0Y5|A5N0Y5_CLOK5	37.21	5	2	2		36200000	36900000	36700000	333000	354000	317000	174000	0	195000	36200000	36900000	36700000	333000	354000	317000	174000	0	195000	64.00:64.00:64.00:64.00:64.00:64.00:64.00:-:64.00	36600000	335000	185000	36600000	335000	185000	64.00:1.81:1.00	40369	Mdh OS=Clostridium kluyveri (strain ATCC 8527 / DSM 555 / NCIMB 10680) OX=431943 GN=mdh PE=4 SV=1
41	52	A5N5D8|A5N5D8_CLOK5	37.17	69	28	28	Carbamidomethylation; Oxidation (M); Deamidation (NQ)	114000000	96800000	104000000	176000000	171000000	174000000	240000000	244000000	234000000	29600000	27200000	29100000	57200000	55800000	60400000	63700000	65400000	64600000	0.45:0.42:0.45:0.88:0.85:0.92:0.97:1.00:0.99	105000000	174000000	239000000	28700000	57800000	64800000	0.44:0.89:1.00	52098	Inosine-5'-monophosphate dehydrogenase OS=Clostridium kluyveri (strain ATCC 8527 / DSM 555 / NCIMB 10680) OX=431943 GN=guaB PE=3 SV=1
587	867	A5N0Q5|A5N0Q5_CLOK5	37.09	21	3	3		9560000	7770000	9170000	6830000	7650000	8120000	25900000	25600000	24000000	9560000	7770000	9170000	6830000	7650000	8120000	25900000	25600000	24000000	0.37:0.30:0.36:0.27:0.30:0.32:1.01:1.00:0.94	8840000	7530000	25200000	8840000	7530000	25200000	0.35:0.30:1.00	17313	N5-carboxyaminoimidazole ribonucleotide mutase OS=Clostridium kluyveri (strain ATCC 8527 / DSM 555 / NCIMB 10680) OX=431943 GN=purE PE=3 SV=1
3	8	A5N5C0|A5N5C0_CLOK5	37.08	63	76	76	Carbamidomethylation; Deamidation (NQ); Oxidation (M)	891000000	959000000	941000000	2180000000	2120000000	2100000000	26100000	31400000	33500000	101000000	109000000	119000000	274000000	273000000	254000000	848000	1820000	1540000	55.65:60.19:64.00:64.00:64.00:64.00:0.47:1.00:0.85	934000000	2150000000	34900000	110000000	280000000	1690000	64.00:64.00:1.00	128126	Pyruvate carboxylase OS=Clostridium kluyveri (strain ATCC 8527 / DSM 555 / NCIMB 10680) OX=431943 GN=pyc PE=4 SV=1
40	60	A5N6Q5|A5N6Q5_CLOK5	37.02	53	29	29	Carbamidomethylation; Deamidation (NQ); Oxidation (M)	39400000	42800000	42500000	146000000	153000000	154000000	82400000	87100000	86100000	7600000	9340000	9280000	44600000	44800000	48600000	27000000	28300000	26800000	0.27:0.33:0.33:1.58:1.58:1.72:0.95:1.00:0.95	42500000	153000000	86000000	9240000	46000000	27400000	0.34:1.68:1.00	61613	Hydroxylamine reductase OS=Clostridium kluyveri (strain ATCC 8527 / DSM 555 / NCIMB 10680) OX=431943 GN=hcp PE=3 SV=1
479	248	A5N107|A5N107_CLOK5	37	16	4	4		4800000	6170000	5090000	3920000	4200000	4420000	1270000	1310000	1120000	4600000	5960000	5090000	3920000	4060000	4390000	977000	1020000	833000	4.52:5.86:5.01:3.85:3.99:4.32:0.96:1.00:0.82	6020000	4490000	1230000	5810000	4400000	942000	6.17:4.67:1.00	27843	Methionine aminopeptidase OS=Clostridium kluyveri (strain ATCC 8527 / DSM 555 / NCIMB 10680) OX=431943 GN=map2 PE=3 SV=1
583	1448	A5N0Y4|A5N0Y4_CLOK5	36.96	42	4	4	Deamidation (NQ)	2170000	2490000	2540000	7320000	6990000	7180000	5020000	4730000	5370000	1810000	2050000	2060000	5850000	5360000	5740000	3880000	3530000	4310000	0.51:0.58:0.58:1.66:1.52:1.63:1.10:1.00:1.22	2400000	7160000	5040000	1970000	5650000	3910000	0.51:1.45:1.00	15629	LTD domain-containing protein OS=Clostridium kluyveri (strain ATCC 8527 / DSM 555 / NCIMB 10680) OX=431943 GN=CKL_2768 PE=4 SV=1
297	151	A5N878|A5N878_CLOK5	36.8	16	8	8	Carbamidomethylation	13700000	14400000	13700000	15400000	14800000	14100000	1430000	1380000	1300000	7850000	8260000	7680000	9400000	9320000	9200000	1130000	1070000	917000	7.33:7.71:7.17:8.77:8.69:8.59:1.05:1.00:0.86	13900000	15000000	1410000	7930000	9310000	1040000	7.63:8.95:1.00	56030	Nicotinate phosphoribosyltransferase OS=Clostridium kluyveri (strain ATCC 8527 / DSM 555 / NCIMB 10680) OX=431943 GN=CKL_1467 PE=3 SV=1
251	227	A5N008|A5N008_CLOK5	36.8	20	10	10	Carbamidomethylation	8500000	9200000	7730000	15200000	14400000	14500000	526000	555000	345000	3740000	4090000	3620000	9800000	9340000	9870000	373000	454000	243000	8.25:9.01:7.97:21.57:20.57:21.73:0.82:1.00:0.53	8880000	14700000	549000	3970000	9670000	403000	9.86:24.01:1.00	61455	Hydroxylamine reductase OS=Clostridium kluyveri (strain ATCC 8527 / DSM 555 / NCIMB 10680) OX=431943 GN=hcp PE=3 SV=1
299	194	A5MZ74|A5MZ74_CLOK5	36.78	70	12	12	Carbamidomethylation	47600000	48800000	45900000	79200000	81700000	75200000	79500000	81900000	78600000	18700000	19800000	19000000	35300000	35300000	31100000	34900000	38200000	35700000	0.49:0.52:0.50:0.92:0.93:0.81:0.91:1.00:0.93	47400000	78700000	80000000	19200000	33900000	36200000	0.53:0.94:1.00	18251	3-isopropylmalate dehydratase small subunit OS=Clostridium kluyveri (strain ATCC 8527 / DSM 555 / NCIMB 10680) OX=431943 GN=leuD PE=3 SV=1
226	175	A5N787|A5N787_CLOK5	36.73	77	11	11	Oxidation (M)	106000000	105000000	107000000	35700000	38800000	36200000	61800000	60600000	62400000	71000000	71800000	72400000	24600000	27400000	25100000	42400000	38900000	40900000	1.83:1.85:1.86:0.63:0.71:0.65:1.09:1.00:1.05	109000000	38300000	63000000	71700000	26900000	40700000	1.76:0.66:1.00	15533	Predicted universal stress protein OS=Clostridium kluyveri (strain ATCC 8527 / DSM 555 / NCIMB 10680) OX=431943 GN=CKL_1126 PE=3 SV=1
160	237	sp|A5N1Y8|SYD_CLOK5	36.71	20	11	11	Deamidation (NQ); Oxidation (M); Carbamidomethylation	7460000	7180000	7370000	13900000	13300000	13800000	1790000	2100000	1960000	3400000	3210000	3700000	6860000	5810000	6520000	1760000	1810000	1720000	1.88:1.78:2.05:3.79:3.21:3.61:0.97:1.00:0.95	7400000	13700000	2200000	3440000	6400000	1760000	1.95:3.63:1.00	67182	Aspartate--tRNA ligase OS=Clostridium kluyveri (strain ATCC 8527 / DSM 555 / NCIMB 10680) OX=431943 GN=aspS PE=3 SV=1
692	462	A5N3P9|A5N3P9_CLOK5	36.63	13	3	3	Carbamidomethylation	2720000	2180000	2940000	837000	844000	997000	216000	233000	288000	2720000	2180000	2940000	837000	844000	997000	216000	233000	288000	11.65:9.36:12.62:3.59:3.62:4.28:0.93:1.00:1.23	2610000	904000	245000	2610000	904000	245000	10.64:3.68:1.00	23101	Uncharacterized protein OS=Clostridium kluyveri (strain ATCC 8527 / DSM 555 / NCIMB 10680) OX=431943 GN=CKL_3760 PE=4 SV=1
116	86	sp|A5N4R8|KAD_CLOK5	36.63	79	19	19	Carbamidomethylation	123000000	131000000	125000000	43200000	45300000	39300000	230000000	238000000	224000000	78800000	79300000	80400000	19600000	19700000	14200000	113000000	115000000	110000000	0.68:0.69:0.70:0.17:0.17:0.12:0.98:1.00:0.96	133000000	43100000	232000000	79500000	17800000	113000000	0.70:0.16:1.00	24293	Adenylate kinase OS=Clostridium kluyveri (strain ATCC 8527 / DSM 555 / NCIMB 10680) OX=431943 GN=adk PE=3 SV=1
706	532	A5N7F4|A5N7F4_CLOK5	36.54	33	4	4	Carbamidomethylation	2370000	2070000	1920000	1230000	2220000	3020000	14800000	11800000	13300000	2370000	2070000	1920000	1230000	2220000	1850000	12000000	11800000	10800000	0.20:0.17:0.16:0.10:0.19:0.16:1.02:1.00:0.92	2140000	3720000	14200000	2140000	2560000	11600000	0.19:0.22:1.00	16720	Cell division protein SepF OS=Clostridium kluyveri (strain ATCC 8527 / DSM 555 / NCIMB 10680) OX=431943 GN=sepF PE=3 SV=1
636	862	A5N6B9|A5N6B9_CLOK5	36.54	65	4	4	Carbamidomethylation; Oxidation (M)	38800000	38200000	38600000	22700000	23400000	23300000	51600000	55500000	51800000	37200000	37200000	36900000	19800000	20600000	20900000	46700000	50400000	46900000	0.74:0.74:0.73:0.39:0.41:0.41:0.93:1.00:0.93	38900000	23200000	53000000	37100000	20400000	48000000	0.77:0.43:1.00	8359	Predicted Copper-binding protein OS=Clostridium kluyveri (strain ATCC 8527 / DSM 555 / NCIMB 10680) OX=431943 GN=CKL_0797 PE=4 SV=1
313	256	sp|A5N867|SYE_CLOK5	36.53	25	9	9		13300000	12400000	11400000	41200000	39200000	40000000	1100000	1080000	642000	8890000	7440000	8550000	35600000	32800000	34500000	539000	841000	371000	10.57:8.84:10.16:42.33:39.02:40.96:0.64:1.00:0.44	12800000	40200000	1420000	8290000	34300000	743000	11.16:46.16:1.00	56293	Glutamate--tRNA ligase OS=Clostridium kluyveri (strain ATCC 8527 / DSM 555 / NCIMB 10680) OX=431943 GN=gltX PE=3 SV=1
381	204	A5N7W8|A5N7W8_CLOK5	36.51	28	7	7	Carbamidomethylation	4770000	2430000	6490000	5980000	5310000	5970000	266000	435000	514000	1780000	1930000	5490000	3330000	3450000	3330000	214000	169000	177000	10.52:11.40:32.39:19.68:20.35:19.64:1.26:1.00:1.04	8490000	6110000	514000	5360000	3370000	187000	28.72:18.04:1.00	36516	Glycerol-3-phosphate dehydrogenase [NAD(P)+] OS=Clostridium kluyveri (strain ATCC 8527 / DSM 555 / NCIMB 10680) OX=431943 GN=gpsA PE=3 SV=1
278	345	A5MZW0|A5MZW0_CLOK5	36.42	43	10	10	Deamidation (NQ)	20600000	21500000	20100000	5010000	3920000	4080000	9860000	10700000	10900000	17000000	18100000	16300000	2890000	2350000	2560000	5230000	5160000	5240000	3.29:3.51:3.15:0.56:0.45:0.50:1.01:1.00:1.02	20700000	4520000	10800000	17100000	2600000	5210000	3.29:0.50:1.00	35985	Predicted transporter protein OS=Clostridium kluyveri (strain ATCC 8527 / DSM 555 / NCIMB 10680) OX=431943 GN=CKL_2394 PE=4 SV=1
269	230	sp|A5N831|RRF_CLOK5	36.41	57	12	12	Deamidation (NQ); Oxidation (M)	92300000	87600000	86900000	34800000	28900000	34300000	339000000	329000000	351000000	53700000	51600000	48000000	24000000	17300000	20500000	194000000	177000000	218000000	0.30:0.29:0.27:0.14:0.10:0.12:1.10:1.00:1.23	89100000	32700000	340000000	51100000	20600000	196000000	0.26:0.10:1.00	20856	Ribosome-recycling factor OS=Clostridium kluyveri (strain ATCC 8527 / DSM 555 / NCIMB 10680) OX=431943 GN=frr PE=3 SV=1
398	213	A5MZR7|A5MZR7_CLOK5	36.38	22	7	6		5890000	6710000	6160000	2430000	2060000	2030000	8440000	8770000	8130000	5450000	6090000	5550000	2290000	2060000	1890000	7290000	7570000	7020000	0.72:0.81:0.73:0.30:0.27:0.25:0.96:1.00:0.93	6250000	2220000	8450000	5700000	2080000	7290000	0.78:0.28:1.00	37126	Predicted methyl-accepting transducer OS=Clostridium kluyveri (strain ATCC 8527 / DSM 555 / NCIMB 10680) OX=431943 GN=CKL_2351 PE=4 SV=1
589	361	sp|A5N8I8|HFQ_CLOK5	36.27	85	6	6	Deamidation (NQ); Carbamidomethylation	21800000	22200000	22200000	25600000	27200000	22700000	43200000	44400000	43100000	20900000	20800000	20800000	23800000	25800000	22100000	38700000	40700000	38900000	0.51:0.51:0.51:0.58:0.63:0.54:0.95:1.00:0.96	22100000	25600000	43700000	20800000	24100000	39500000	0.53:0.61:1.00	9117	RNA-binding protein Hfq OS=Clostridium kluyveri (strain ATCC 8527 / DSM 555 / NCIMB 10680) OX=431943 GN=hfq PE=3 SV=1
778	880	sp|A5N4S6|RL17_CLOK5	36.18	33	4	4	Deamidation (NQ)	4950000	5200000	5470000	3640000	3560000	2600000	13900000	15000000	14700000	4710000	5120000	5360000	3480000	3500000	2490000	12600000	13500000	12800000	0.35:0.38:0.40:0.26:0.26:0.18:0.93:1.00:0.94	5210000	3470000	14600000	5060000	3360000	13000000	0.39:0.26:1.00	12871	50S ribosomal protein L17 OS=Clostridium kluyveri (strain ATCC 8527 / DSM 555 / NCIMB 10680) OX=431943 GN=rplQ PE=3 SV=1
68	83	A5N115|A5N115_CLOK5	36.14	61	18	18	Deamidation (NQ); Oxidation (M); Carbamidomethylation	97200000	91400000	95700000	175000000	182000000	180000000	1870000	1820000	1750000	38400000	31400000	36700000	64600000	69900000	64700000	296000	202000	401000	64.00:64.00:64.00:64.00:64.00:64.00:1.46:1.00:1.98	96300000	179000000	2430000	36300000	66400000	643000	56.41:64.00:1.00	29845	4-hydroxy-tetrahydrodipicolinate reductase OS=Clostridium kluyveri (strain ATCC 8527 / DSM 555 / NCIMB 10680) OX=431943 GN=dapB PE=3 SV=1
707	863	A5N371|A5N371_CLOK5	36.14	9	4	4		500000	690000	700000	4280000	4260000	4380000	178000	366000	129000	405000	489000	451000	2780000	2870000	2700000	178000	366000	105000	1.11:1.34:1.23:7.60:7.84:7.37:0.49:1.00:0.29	652000	4300000	253000	448000	2780000	229000	1.96:12.17:1.00	25487	Cell division ATP-binding protein FtsE OS=Clostridium kluyveri (strain ATCC 8527 / DSM 555 / NCIMB 10680) OX=431943 GN=ftsE PE=3 SV=1
128	201	A5N7Y6|A5N7Y6_CLOK5	36.06	31	15	15	Carbamidomethylation	15900000	24400000	18700000	43800000	45300000	46500000	14300000	15100000	14500000	9200000	18100000	9680000	23100000	23500000	24100000	7720000	8610000	7940000	1.07:2.10:1.12:2.69:2.73:2.80:0.90:1.00:0.92	25900000	45600000	14900000	18200000	23600000	8090000	2.25:2.92:1.00	68770	Non-specific serine/threonine protein kinase OS=Clostridium kluyveri (strain ATCC 8527 / DSM 555 / NCIMB 10680) OX=431943 GN=CKL_1375 PE=4 SV=1
406	4604	A5N0R2|A5N0R2_CLOK5	35.95	14	6	6		1160000	1300000	1360000	2120000	1970000	2340000	7990000	8350000	8110000	1090000	1300000	1310000	1970000	1790000	2140000	5320000	5600000	5500000	0.20:0.23:0.23:0.35:0.32:0.38:0.95:1.00:0.98	1290000	2140000	8150000	1230000	1970000	5470000	0.23:0.36:1.00	42527	Predicted protease OS=Clostridium kluyveri (strain ATCC 8527 / DSM 555 / NCIMB 10680) OX=431943 GN=CKL_2696 PE=4 SV=1
528	417	sp|A5N597|QUEC_CLOK5	35.93	36	7	7	Carbamidomethylation	8160000	2180000	1830000	13100000	12700000	13500000	1660000	2150000	1630000	961000	1050000	503000	8280000	8570000	8920000	1410000	1590000	1300000	0.61:0.66:0.32:5.22:5.40:5.62:0.89:1.00:0.82	4280000	13200000	2010000	982000	8700000	1430000	0.69:6.08:1.00	25268	7-cyano-7-deazaguanine synthase OS=Clostridium kluyveri (strain ATCC 8527 / DSM 555 / NCIMB 10680) OX=431943 GN=queC PE=3 SV=1
284	156	A5N7T0|A5N7T0_CLOK5	35.88	77	9	9	Carbamidomethylation; Oxidation (M); Deamidation (NQ)	84000000	86900000	88300000	19100000	23600000	21500000	207000000	220000000	216000000	39400000	43500000	44700000	8960000	13400000	11200000	94300000	97900000	100000000	0.40:0.44:0.46:0.09:0.14:0.11:0.96:1.00:1.02	86600000	23000000	215000000	42600000	12500000	97500000	0.44:0.13:1.00	15851	NifU2 OS=Clostridium kluyveri (strain ATCC 8527 / DSM 555 / NCIMB 10680) OX=431943 GN=nifU2 PE=4 SV=1
23	49	sp|A5N2K9|TIG_CLOK5	35.73	58	33	33	Deamidation (NQ); Oxidation (M); Carbamidomethylation	175000000	182000000	176000000	215000000	215000000	200000000	426000000	438000000	443000000	50200000	49800000	49600000	61100000	59000000	59400000	112000000	117000000	124000000	0.43:0.42:0.42:0.52:0.50:0.51:0.95:1.00:1.06	179000000	211000000	437000000	49900000	59800000	118000000	0.42:0.51:1.00	49439	Trigger factor OS=Clostridium kluyveri (strain ATCC 8527 / DSM 555 / NCIMB 10680) OX=431943 GN=tig PE=3 SV=1
72	59	A5N3Q5|A5N3Q5_CLOK5	35.73	38	20	20	Carbamidomethylation; Deamidation (NQ); Oxidation (M)	32500000	35200000	32300000	34100000	36000000	31400000	4430000	2300000	2940000	10600000	13400000	10400000	9560000	9490000	9620000	566000	446000	548000	23.75:30.12:23.32:21.40:21.26:21.56:1.27:1.00:1.23	34300000	34500000	3800000	11500000	9560000	585000	19.63:16.34:1.00	73323	Methionine--tRNA ligase OS=Clostridium kluyveri (strain ATCC 8527 / DSM 555 / NCIMB 10680) OX=431943 GN=metS PE=3 SV=1
476	458	A5N439|A5N439_CLOK5	35.56	51	7	6	Oxidation (M)	2560000	2100000	2550000	3200000	2820000	2460000	13300000	12000000	14900000	1640000	1050000	1460000	2130000	1880000	1650000	10300000	9090000	11900000	0.18:0.12:0.16:0.23:0.21:0.18:1.13:1.00:1.30	2450000	2920000	13400000	1380000	1950000	10400000	0.13:0.19:1.00	16559	Single-stranded DNA-binding protein OS=Clostridium kluyveri (strain ATCC 8527 / DSM 555 / NCIMB 10680) OX=431943 GN=ssb3 PE=3 SV=1
714	1430	A5N445|A5N445_CLOK5	35.46	25	3	3	Carbamidomethylation	2060000	1190000	2060000	3700000	3960000	3890000	755000	767000	890000	2060000	1190000	2060000	3700000	3960000	3890000	755000	767000	890000	2.68:1.55:2.68:4.83:5.16:5.08:0.98:1.00:1.16	1770000	3850000	821000	1770000	3850000	821000	2.15:4.69:1.00	19318	Uncharacterized protein OS=Clostridium kluyveri (strain ATCC 8527 / DSM 555 / NCIMB 10680) OX=431943 GN=CKL_3915 PE=4 SV=1
634	439	A5N7Z3|A5N7Z3_CLOK5	35.43	27	4	4	Deamidation (NQ)	7970000	9340000	7640000	21400000	20100000	20300000	3750000	3910000	4650000	6710000	6250000	5740000	16000000	15700000	14800000	1750000	1930000	2560000	3.47:3.23:2.97:8.28:8.12:7.67:0.91:1.00:1.32	8340000	20600000	4210000	6230000	15500000	2190000	2.85:7.10:1.00	12819	Predicted alkaline shock protein OS=Clostridium kluyveri (strain ATCC 8527 / DSM 555 / NCIMB 10680) OX=431943 GN=CKL_1382 PE=3 SV=1
488	364	A5N2V3|A5N2V3_CLOK5	35.37	77	6	4	Deamidation (NQ); Oxidation (M)	14500000	14600000	14500000	2310000	2160000	2220000	356000	359000	298000	11900000	12300000	12100000	1300000	1170000	1100000	0	0	0	64.00:64.00:64.00:64.00:64.00:64.00:-:-:-	14500000	2260000	338000	12100000	1220000	0	64.00:64.00:-	7174	Predicted small acid-soluble spore protein OS=Clostridium kluyveri (strain ATCC 8527 / DSM 555 / NCIMB 10680) OX=431943 GN=CKL_3447 PE=4 SV=1
862	1372	sp|A5N7X7|RPOZ_CLOK5	35.35	24	2	2		2970000	3200000	3180000	316000	250000	394000	2070000	2160000	2020000	2970000	3200000	3180000	316000	250000	394000	2070000	2160000	2020000	1.38:1.48:1.47:0.15:0.12:0.18:0.96:1.00:0.94	3120000	320000	2080000	3120000	320000	2080000	1.50:0.15:1.00	8065	DNA-directed RNA polymerase subunit omega OS=Clostridium kluyveri (strain ATCC 8527 / DSM 555 / NCIMB 10680) OX=431943 GN=rpoZ PE=3 SV=1
985	5875	A5N764|A5N764_CLOK5	35.33	14	2	2		1820000	1960000	2040000	0	0	0	435000	515000	535000	1820000	1960000	2040000	0	0	0	435000	515000	535000	3.53:3.80:3.95:0:0:0:0.84:1.00:1.04	1940000	0	495000	1940000	0	495000	3.91:0:1.00	24354	Predicted hydrolase OS=Clostridium kluyveri (strain ATCC 8527 / DSM 555 / NCIMB 10680) OX=431943 GN=CKL_1103 PE=4 SV=1
866	366	A5N7V4|A5N7V4_CLOK5	35.28	64	4	4		2610000	1800000	1810000	1340000	3190000	2330000	40100	46600	57100	2260000	1300000	1520000	1140000	3070000	2330000	40100	46600	57100	48.46:27.88:32.59:24.54:64.00:49.96:0.86:1.00:1.23	2820000	2790000	64500	2440000	2630000	64500	37.84:40.79:1.00	10186	PRC domain-containing protein OS=Clostridium kluyveri (strain ATCC 8527 / DSM 555 / NCIMB 10680) OX=431943 GN=CKL_1343 PE=4 SV=1
418	311	A5N3S3|A5N3S3_CLOK5	35.1	80	11	11	Carbamidomethylation	231000000	217000000	253000000	123000000	123000000	115000000	245000000	271000000	248000000	211000000	196000000	233000000	111000000	112000000	105000000	212000000	237000000	216000000	0.89:0.83:0.98:0.47:0.47:0.45:0.90:1.00:0.91	234000000	120000000	255000000	213000000	109000000	222000000	0.96:0.49:1.00	9241	Predicted transcriptional regulator OS=Clostridium kluyveri (strain ATCC 8527 / DSM 555 / NCIMB 10680) OX=431943 GN=CKL_3784 PE=4 SV=1
306	747	A5N4N4|A5N4N4_CLOK5	35.04	55	8	8	Oxidation (M)	1510000	2870000	2120000	4450000	4430000	3600000	28100000	27100000	29200000	1270000	2060000	1990000	3940000	3860000	3170000	18500000	18600000	20100000	0.07:0.11:0.11:0.21:0.21:0.17:0.99:1.00:1.08	2500000	4270000	28100000	2080000	3740000	19100000	0.11:0.20:1.00	19876	Transcription termination/antitermination protein NusG OS=Clostridium kluyveri (strain ATCC 8527 / DSM 555 / NCIMB 10680) OX=431943 GN=nusG PE=3 SV=1
988	879	A5N519|A5N519_CLOK5	35.04	18	2	2		3570000	3080000	3330000	1310000	1410000	1290000	213000	365000	301000	3570000	3080000	3330000	1310000	1410000	1290000	213000	365000	301000	9.80:8.44:9.14:3.58:3.88:3.53:0.58:1.00:0.83	3330000	1340000	368000	3330000	1340000	368000	9.04:3.63:1.00	11971	Cupin_2 domain-containing protein OS=Clostridium kluyveri (strain ATCC 8527 / DSM 555 / NCIMB 10680) OX=431943 GN=CKL_0346 PE=4 SV=1
260	195	A5N8F1|A5N8F1_CLOK5	34.99	43	9	9	Carbamidomethylation	14000000	15800000	15900000	9160000	9990000	9820000	3310000	2840000	2780000	13300000	15000000	13900000	8080000	8210000	7690000	1470000	2020000	1780000	6.58:7.45:6.90:4.00:4.06:3.80:0.73:1.00:0.88	16000000	10000000	3310000	14100000	7990000	1840000	7.65:4.34:1.00	31814	Predicted hydrolase OS=Clostridium kluyveri (strain ATCC 8527 / DSM 555 / NCIMB 10680) OX=431943 GN=CKL_1540 PE=4 SV=1
950	1363	A5N863|A5N863_CLOK5	34.96	43	3	3	Carbamidomethylation	4320000	5410000	5020000	6860000	5900000	5910000	14500000	13800000	15900000	4320000	5410000	5020000	6860000	5900000	5910000	14500000	13800000	15900000	0.31:0.39:0.36:0.50:0.43:0.43:1.05:1.00:1.15	4910000	6220000	14700000	4910000	6220000	14700000	0.33:0.42:1.00	9337	Phosphocarrier protein HPr OS=Clostridium kluyveri (strain ATCC 8527 / DSM 555 / NCIMB 10680) OX=431943 GN=ptsH PE=4 SV=1
229	238	A5N733|A5N733_CLOK5	34.96	93	10	3	Deamidation (NQ); Oxidation (M)	1960000000	2030000000	2110000000	1400000000	1310000000	1420000000	2210000000	2300000000	2280000000	1930000000	2000000000	2080000000	1360000000	1270000000	1370000000	2170000000	2260000000	2240000000	0.85:0.89:0.92:0.60:0.56:0.61:0.96:1.00:0.99	2030000000	1380000000	2260000000	2000000000	1330000000	2220000000	0.90:0.60:1.00	9293	Predicted microcompartment protein OS=Clostridium kluyveri (strain ATCC 8527 / DSM 555 / NCIMB 10680) OX=431943 GN=CKL_1072 PE=3 SV=1
34	29	sp|A5N4N9|RPOB_CLOK5	34.93	35	30	30	Carbamidomethylation; Deamidation (NQ); Oxidation (M)	75100000	74200000	78400000	98200000	96900000	94300000	7650000	6180000	6040000	17500000	18900000	19200000	27800000	27900000	27400000	993000	1100000	762000	15.95:17.21:17.53:25.38:25.44:25.00:0.91:1.00:0.69	76700000	96600000	7450000	18500000	27700000	951000	19.50:29.16:1.00	139107	DNA-directed RNA polymerase subunit beta OS=Clostridium kluyveri (strain ATCC 8527 / DSM 555 / NCIMB 10680) OX=431943 GN=rpoB PE=3 SV=1
413	650	A5N7W4|A5N7W4_CLOK5	34.92	35	7	7	Carbamidomethylation; Oxidation (M)	354000	515000	479000	1230000	1490000	549000	7900000	7680000	7460000	341000	440000	406000	1120000	1440000	347000	5620000	5440000	5640000	0.06:0.08:0.07:0.21:0.27:0.06:1.03:1.00:1.04	489000	1310000	7680000	435000	1080000	5570000	0.08:0.19:1.00	24210	Predicted pit accessory protein OS=Clostridium kluyveri (strain ATCC 8527 / DSM 555 / NCIMB 10680) OX=431943 GN=CKL_1353 PE=3 SV=1
563	4652	A5N3I1|A5N3I1_CLOK5	34.92	21	3	3		102000	86200	70600	47600	169000	305000	3230000	3450000	3360000	102000	86200	70600	47600	169000	305000	3230000	3450000	3360000	0.03:0.02:0.02:0.02:0.05:0.09:0.93:1.00:0.97	86400	174000	3340000	86400	174000	3340000	0.03:0.05:1.00	18358	ATP synthase subunit b OS=Clostridium kluyveri (strain ATCC 8527 / DSM 555 / NCIMB 10680) OX=431943 GN=atpF PE=3 SV=1
279	307	A5N6T7|A5N6T7_CLOK5	34.85	9	5	5	Carbamidomethylation; Deamidation (NQ)	16700000	13700000	14900000	25900000	24500000	19900000	4570000	4720000	4620000	15900000	13600000	14800000	25400000	24000000	19500000	4570000	4720000	4620000	3.36:2.89:3.14:5.38:5.09:4.14:0.97:1.00:0.98	15400000	23400000	4670000	15000000	23000000	4670000	3.20:4.92:1.00	87798	Methionine synthase OS=Clostridium kluyveri (strain ATCC 8527 / DSM 555 / NCIMB 10680) OX=431943 GN=metH1 PE=3 SV=1
301	335	sp|A5N4P8|RL4_CLOK5	34.84	32	7	7	Deamidation (NQ)	11600000	12800000	13800000	15100000	16600000	13400000	26200000	27300000	27800000	9500000	10300000	9670000	11400000	10800000	8170000	17200000	17500000	18000000	0.54:0.59:0.55:0.65:0.62:0.47:0.98:1.00:1.03	14500000	15000000	27100000	9960000	10100000	17600000	0.57:0.58:1.00	22870	50S ribosomal protein L4 OS=Clostridium kluyveri (strain ATCC 8527 / DSM 555 / NCIMB 10680) OX=431943 GN=rplD PE=3 SV=1
220	161	A5N3P0|A5N3P0_CLOK5	34.75	43	9	9		14900000	16700000	15300000	9120000	8530000	8440000	10200000	9950000	10000000	11100000	11700000	11400000	7280000	7260000	7220000	7480000	7470000	7280000	1.49:1.57:1.52:0.97:0.97:0.97:1.00:1.00:0.97	15600000	8770000	10100000	11400000	7250000	7410000	1.54:0.98:1.00	37318	Transcriptional regulator OS=Clostridium kluyveri (strain ATCC 8527 / DSM 555 / NCIMB 10680) OX=431943 GN=CKL_3751 PE=4 SV=1
443	1161	A5N6G0|A5N6G0_CLOK5	34.69	29	5	5	Carbamidomethylation	3860000	4350000	5170000	2560000	2690000	2520000	4490000	4940000	4550000	3410000	4100000	4690000	1750000	1880000	1860000	3770000	4200000	3840000	0.81:0.98:1.12:0.42:0.45:0.44:0.90:1.00:0.91	4460000	2620000	4660000	4070000	1830000	3940000	1.03:0.46:1.00	19354	Uncharacterized protein OS=Clostridium kluyveri (strain ATCC 8527 / DSM 555 / NCIMB 10680) OX=431943 GN=CKL_0840 PE=4 SV=1
547	424	A5N3B3|A5N3B3_CLOK5	34.67	35	6	6		17200000	16100000	16500000	29300000	28000000	26000000	31300000	32700000	32700000	15600000	14000000	14600000	24500000	23700000	22400000	26700000	28300000	27200000	0.55:0.49:0.52:0.87:0.84:0.79:0.94:1.00:0.96	18000000	27800000	32300000	16200000	23500000	27400000	0.59:0.86:1.00	20271	Ribosome hibernation promoting factor OS=Clostridium kluyveri (strain ATCC 8527 / DSM 555 / NCIMB 10680) OX=431943 GN=hpf PE=3 SV=1
106	170	A5N862|A5N862_CLOK5	34.67	44	17	17	Deamidation (NQ)	38900000	35400000	43400000	72500000	72700000	71200000	25100000	26200000	26500000	20600000	12900000	23800000	32500000	32100000	30900000	11300000	12700000	11600000	1.62:1.01:1.88:2.56:2.53:2.43:0.89:1.00:0.92	42100000	72100000	26500000	20300000	31800000	11900000	1.71:2.68:1.00	44260	Aminotransferase OS=Clostridium kluyveri (strain ATCC 8527 / DSM 555 / NCIMB 10680) OX=431943 GN=aspC2 PE=3 SV=1
207	284	A5N754|A5N754_CLOK5	34.64	12	9	9		6870000	6500000	7420000	15000000	15000000	14400000	24400	82600	59200	5410000	5250000	4670000	5710000	5860000	4900000	24400	18200	45200	64.00:64.00:64.00:64.00:64.00:64.00:1.34:1.00:2.49	7250000	14800000	122000	5110000	5490000	43900	64.00:64.00:1.00	113341	Predicted transporter protein OS=Clostridium kluyveri (strain ATCC 8527 / DSM 555 / NCIMB 10680) OX=431943 GN=CKL_1093 PE=4 SV=1
532	547	A5MZA3|A5MZA3_CLOK5	34.63	10	3	3	Carbamidomethylation	3730000	4050000	4000000	5870000	5740000	5380000	2240000	2440000	2620000	3730000	4050000	4000000	5870000	5740000	5380000	2240000	2440000	2620000	1.53:1.66:1.64:2.41:2.35:2.21:0.92:1.00:1.07	3930000	5670000	2780000	3930000	5670000	2780000	1.41:2.04:1.00	46871	O-acetyl-L-homoserine sulfhydrylase-related protein OS=Clostridium kluyveri (strain ATCC 8527 / DSM 555 / NCIMB 10680) OX=431943 GN=CKL_2187 PE=3 SV=1
734	396	sp|A5N434|RL9_CLOK5	34.62	20	3	3		5000000	4950000	5640000	1170000	1400000	1180000	2790000	3120000	1760000	5000000	4950000	5640000	1170000	1400000	1180000	2790000	3120000	1760000	1.60:1.59:1.81:0.37:0.45:0.38:0.89:1.00:0.56	5490000	1280000	2910000	5490000	1280000	2910000	1.88:0.44:1.00	16552	50S ribosomal protein L9 OS=Clostridium kluyveri (strain ATCC 8527 / DSM 555 / NCIMB 10680) OX=431943 GN=rplI PE=3 SV=1
149	682	A5N6A6|A5N6A6_CLOK5	34.58	51	15	15	Carbamidomethylation; Oxidation (M)	11100000	10400000	12300000	36700000	36200000	30900000	120000000	117000000	117000000	5890000	6950000	7700000	22700000	22800000	18000000	68200000	70700000	68900000	0.08:0.10:0.11:0.32:0.32:0.25:0.96:1.00:0.97	11900000	34700000	118000000	7300000	21200000	69300000	0.11:0.31:1.00	38006	AroF OS=Clostridium kluyveri (strain ATCC 8527 / DSM 555 / NCIMB 10680) OX=431943 GN=aroF PE=4 SV=1
1003	1622	sp|A5N257|RL35_CLOK5	34.54	29	3	3		1040000	978000	926000	1060000	971000	860000	2450000	2410000	2230000	874000	839000	830000	928000	865000	788000	2410000	2270000	2100000	0.39:0.37:0.37:0.41:0.38:0.35:1.06:1.00:0.93	1010000	984000	2360000	879000	880000	2260000	0.39:0.39:1.00	7595	50S ribosomal protein L35 OS=Clostridium kluyveri (strain ATCC 8527 / DSM 555 / NCIMB 10680) OX=431943 GN=rpmI PE=3 SV=1
1007	865	sp|A5N4S1|RL36_CLOK5	34.46	54	2	2	Carbamidomethylation; Oxidation (M)	18000000	5600000	17500000	7910000	8350000	7330000	42600000	53900000	49500000	17800000	5530000	17400000	6980000	7560000	6530000	39100000	50200000	46300000	0.35:0.11:0.35:0.14:0.15:0.13:0.78:1.00:0.92	13700000	7880000	48700000	13600000	7040000	45200000	0.30:0.16:1.00	4347	50S ribosomal protein L36 OS=Clostridium kluyveri (strain ATCC 8527 / DSM 555 / NCIMB 10680) OX=431943 GN=rpmJ PE=3 SV=1
459	474	sp|A5N7T6|Y1325_CLOK5	34.4	77	5	5	Deamidation (NQ)	6290000	4900000	6540000	125000	70100	54600	6700000	7480000	6440000	5630000	4540000	6260000	36400	24700	54600	6620000	7350000	6250000	0.77:0.62:0.85:0.02:0.02:0.02:0.90:1.00:0.85	8070000	124000	6910000	7640000	57100	6740000	1.13:0.02:1.00	9485	UPF0297 protein CKL_1325 OS=Clostridium kluyveri (strain ATCC 8527 / DSM 555 / NCIMB 10680) OX=431943 GN=CKL_1325 PE=3 SV=1
577	359	sp|A5N7X5|Y1364_CLOK5	34.38	86	7	7		46500000	45200000	43200000	49200000	46500000	32200000	162000000	156000000	162000000	41300000	38800000	35600000	44400000	41400000	28900000	140000000	135000000	140000000	0.31:0.29:0.26:0.33:0.31:0.21:1.04:1.00:1.03	45000000	43100000	160000000	38600000	38200000	138000000	0.28:0.28:1.00	10067	Putative regulatory protein CKL_1364 OS=Clostridium kluyveri (strain ATCC 8527 / DSM 555 / NCIMB 10680) OX=431943 GN=CKL_1364 PE=3 SV=1
184	5798	A5MZ83|A5MZ83_CLOK5	34.35	35	9	9	Carbamidomethylation; Deamidation (NQ)	28000000	26800000	27700000	46100000	45800000	49800000	45800000	56700000	48900000	26800000	26100000	26700000	45400000	45200000	48300000	43400000	54400000	46000000	0.49:0.48:0.49:0.83:0.83:0.89:0.80:1.00:0.85	27700000	48100000	52600000	26600000	46300000	50000000	0.53:0.93:1.00	45081	Riboflavin biosynthesis protein RibBA OS=Clostridium kluyveri (strain ATCC 8527 / DSM 555 / NCIMB 10680) OX=431943 GN=ribAB PE=3 SV=1
478	1213	sp|A5N2Z2|GLGA_CLOK5	34.35	17	6	6	Deamidation (NQ)	851000	1370000	1220000	10600000	11100000	9150000	146000	67000	129000	851000	1340000	1220000	7660000	8340000	6490000	146000	67000	107000	12.69:19.97:18.17:64.00:64.00:64.00:2.18:1.00:1.60	1160000	10500000	128000	1140000	7690000	107000	10.65:64.00:1.00	54977	Glycogen synthase OS=Clostridium kluyveri (strain ATCC 8527 / DSM 555 / NCIMB 10680) OX=431943 GN=glgA PE=3 SV=1
85	66	A5N2R9|A5N2R9_CLOK5	34.3	78	19	19	Deamidation (NQ); Oxidation (M)	588000000	649000000	621000000	393000000	386000000	392000000	1380000000	1420000000	1490000000	270000000	321000000	308000000	187000000	184000000	188000000	697000000	732000000	809000000	0.37:0.44:0.42:0.26:0.25:0.26:0.95:1.00:1.11	650000000	397000000	1430000000	330000000	190000000	746000000	0.44:0.25:1.00	32355	Cysteine synthase OS=Clostridium kluyveri (strain ATCC 8527 / DSM 555 / NCIMB 10680) OX=431943 GN=CKL_3413 PE=3 SV=1
876	1096	A5N3P7|A5N3P7_CLOK5	34.25	77	3	3	Carbamidomethylation	5800000	5850000	6180000	2270000	2210000	2540000	0	0	0	5800000	5850000	6180000	2270000	2210000	2540000	0	0	0	64.00:64.00:64.00:64.00:64.00:64.00:-:-:-	5970000	2340000	0	5970000	2340000	0	64.00:64.00:-	6344	Ferredoxin OS=Clostridium kluyveri (strain ATCC 8527 / DSM 555 / NCIMB 10680) OX=431943 GN=CKL_3758 PE=4 SV=1
142	107	A5N394|A5N394_CLOK5	34.18	50	15	15	Carbamidomethylation; Deamidation (NQ); Oxidation (M)	172000000	173000000	179000000	234000000	238000000	224000000	22000000	22100000	19800000	77500000	83200000	84400000	89500000	99600000	82700000	8370000	8200000	5990000	9.46:10.15:10.30:10.91:12.15:10.09:1.02:1.00:0.73	175000000	232000000	21500000	81900000	90600000	7520000	10.89:12.05:1.00	33902	Fba OS=Clostridium kluyveri (strain ATCC 8527 / DSM 555 / NCIMB 10680) OX=431943 GN=fba PE=4 SV=1
1045	3933	A5N0S4|A5N0S4_CLOK5	34.12	7	2	2		0	46800	43200	169000	574000	659000	847000	804000	811000	0	46800	43200	169000	574000	659000	847000	804000	811000	0:0.06:0.05:0.21:0.71:0.82:1.05:1.00:1.01	45000	467000	820000	45000	467000	820000	0.05:0.57:1.00	34824	DUF4097 domain-containing protein OS=Clostridium kluyveri (strain ATCC 8527 / DSM 555 / NCIMB 10680) OX=431943 GN=CKL_2708 PE=4 SV=1
168	149	A5N242|A5N242_CLOK5	34.1	33	14	14	Carbamidomethylation	29400000	29500000	32200000	24800000	23200000	24400000	338000	258000	44300	24300000	24900000	26800000	8940000	7920000	9540000	97000	103000	30500	64.00:64.00:64.00:64.00:64.00:64.00:0.94:1.00:0.29	30600000	26200000	214000	25300000	10500000	76900	64.00:64.00:1.00	65618	Pgm2 OS=Clostridium kluyveri (strain ATCC 8527 / DSM 555 / NCIMB 10680) OX=431943 GN=pgm2 PE=3 SV=1
541	1510	A5N972|A5N972_CLOK5	34.06	47	5	5		3890000	3960000	4830000	4370000	4070000	4950000	11000000	10700000	12300000	3430000	3410000	4160000	4290000	3980000	4890000	10600000	10300000	12000000	0.33:0.33:0.40:0.42:0.39:0.47:1.03:1.00:1.16	4260000	4630000	11400000	3670000	4550000	11000000	0.33:0.41:1.00	11146	Uncharacterized protein OS=Clostridium kluyveri (strain ATCC 8527 / DSM 555 / NCIMB 10680) OX=431943 GN=CKL_1811 PE=4 SV=1
164	302	A5N2M3|A5N2M3_CLOK5	33.94	86	13	13	Carbamidomethylation; Deamidation (NQ); Oxidation (M)	25900000	28800000	30300000	51900000	52200000	47100000	145000000	149000000	149000000	10900000	13400000	13900000	30900000	35500000	29400000	78900000	74800000	77200000	0.15:0.18:0.19:0.41:0.47:0.39:1.06:1.00:1.03	30300000	51500000	148000000	13800000	32800000	77000000	0.18:0.43:1.00	22916	FMN_red domain-containing protein OS=Clostridium kluyveri (strain ATCC 8527 / DSM 555 / NCIMB 10680) OX=431943 GN=CKL_3366 PE=4 SV=1
196	116	A5N4J3|A5N4J3_CLOK5	33.94	77	15	15	Carbamidomethylation; Deamidation (NQ); Oxidation (M)	551000000	599000000	572000000	164000000	158000000	159000000	2330000	2210000	1270000	306000000	346000000	333000000	121000000	119000000	117000000	403000	199000	936000	64.00:64.00:64.00:64.00:64.00:64.00:2.03:1.00:4.71	574000000	161000000	2400000	328000000	119000000	919000	64.00:64.00:1.00	20388	Predicted stage V sporulation protein T OS=Clostridium kluyveri (strain ATCC 8527 / DSM 555 / NCIMB 10680) OX=431943 GN=CKL_0154 PE=4 SV=1
586	529	A5N380|A5N380_CLOK5	33.84	58	6	6	Carbamidomethylation	17500000	17200000	19400000	10400000	8730000	8620000	9290000	10100000	9770000	16900000	16000000	18100000	10200000	8570000	8420000	7730000	8590000	8090000	1.97:1.87:2.10:1.19:1.00:0.98:0.90:1.00:0.94	19800000	10400000	9740000	18600000	10100000	8140000	2.28:1.24:1.00	13891	Uncharacterized protein OS=Clostridium kluyveri (strain ATCC 8527 / DSM 555 / NCIMB 10680) OX=431943 GN=CKL_3585 PE=4 SV=1
473	2645	sp|A5N2K7|CLPX_CLOK5	33.69	16	7	7		4920000	5010000	4800000	1840000	1670000	1680000	6570000	5790000	6400000	4830000	4600000	4380000	1100000	1100000	1330000	3910000	3290000	4140000	1.47:1.40:1.33:0.34:0.33:0.40:1.19:1.00:1.26	5060000	1850000	6250000	4600000	1180000	3780000	1.22:0.31:1.00	47814	ATP-dependent Clp protease ATP-binding subunit ClpX OS=Clostridium kluyveri (strain ATCC 8527 / DSM 555 / NCIMB 10680) OX=431943 GN=clpX PE=3 SV=1
874	10183	A5MYZ0|A5MYZ0_CLOK5	33.61	16	2	2		1020000	571000	908000	493000	529000	420000	3420000	3280000	3460000	1020000	571000	908000	493000	529000	420000	3420000	3280000	3460000	0.31:0.17:0.28:0.15:0.16:0.13:1.04:1.00:1.06	833000	481000	3380000	833000	481000	3380000	0.25:0.14:1.00	15598	Uncharacterized protein OS=Clostridium kluyveri (strain ATCC 8527 / DSM 555 / NCIMB 10680) OX=431943 GN=CKL_2074 PE=4 SV=1
154	133	A5N6K9|A5N6K9_CLOK5	33.55	59	17	17	Carbamidomethylation	17100000	18400000	16600000	25800000	25800000	26400000	930000	2160000	1190000	6950000	7470000	6670000	9790000	9240000	10400000	156000	171000	321000	40.66:43.67:39.01:57.27:54.07:60.66:0.91:1.00:1.88	17400000	26500000	1760000	7030000	10200000	392000	17.92:26.00:1.00	44364	Aminotransferase OS=Clostridium kluyveri (strain ATCC 8527 / DSM 555 / NCIMB 10680) OX=431943 GN=aspC1 PE=3 SV=1
133	150	A5N7V0|A5N7V0_CLOK5	33.53	49	15	15	Carbamidomethylation; Oxidation (M); Deamidation (NQ)	23200000	20300000	23500000	40100000	38900000	36500000	30100000	31300000	29500000	10600000	11000000	11100000	17200000	17700000	16300000	13500000	13500000	12600000	0.78:0.82:0.82:1.27:1.31:1.20:1.00:1.00:0.93	22300000	38500000	30300000	10900000	17100000	13200000	0.82:1.29:1.00	39859	Cell division protein FtsZ OS=Clostridium kluyveri (strain ATCC 8527 / DSM 555 / NCIMB 10680) OX=431943 GN=ftsZ PE=3 SV=1
739	1358	A5N132|A5N132_CLOK5	33.4	7	3	3		1740000	1620000	1930000	2190000	2220000	1840000	222000	205000	143000	1740000	1620000	1930000	2190000	2220000	1840000	222000	205000	143000	8.51:7.89:9.40:10.68:10.84:9.00:1.08:1.00:0.70	1880000	2150000	200000	1880000	2150000	200000	9.41:10.76:1.00	52208	PhoH-related protein OS=Clostridium kluyveri (strain ATCC 8527 / DSM 555 / NCIMB 10680) OX=431943 GN=CKL_2816 PE=4 SV=1
78	308	A5N1L4|A5N1L4_CLOK5	33.36	23	14	14	Carbamidomethylation; Oxidation (M)	4950000	8010000	5060000	32800000	33900000	35000000	7840000	3780000	4280000	2340000	4980000	2360000	21600000	20900000	22500000	2760000	3170000	2440000	0.74:1.57:0.75:6.82:6.62:7.11:0.87:1.00:0.77	6090000	33900000	8860000	3230000	21700000	2790000	1.16:7.78:1.00	88978	Predicted glycyl radical enzyme OS=Clostridium kluyveri (strain ATCC 8527 / DSM 555 / NCIMB 10680) OX=431943 GN=CKL_3002 PE=4 SV=1
385	261	A5N373|A5N373_CLOK5	33.23	39	8	8	Carbamidomethylation	18600000	21300000	20500000	18100000	17800000	17800000	28100000	28700000	29900000	16100000	19700000	17800000	14100000	13900000	14500000	21900000	22400000	23500000	0.72:0.88:0.79:0.63:0.62:0.64:0.98:1.00:1.05	21000000	18200000	28900000	18400000	14500000	22600000	0.81:0.64:1.00	29908	TktA OS=Clostridium kluyveri (strain ATCC 8527 / DSM 555 / NCIMB 10680) OX=431943 GN=tktA PE=4 SV=1
1	7	A5N1W9|A5N1W9_CLOK5	33.14	64	97	97	Carbamidomethylation; Deamidation (NQ); Oxidation (M)	23900000000	25200000000	23900000000	19800000000	18900000000	18600000000	49200000000	49800000000	49600000000	5700000000	5120000000	5450000000	4540000000	4220000000	3950000000	9720000000	9890000000	9920000000	0.58:0.52:0.55:0.46:0.43:0.40:0.98:1.00:1.00	24400000000	19100000000	49900000000	5420000000	4240000000	9840000000	0.55:0.43:1.00	139098	Uncharacterized protein OS=Clostridium kluyveri (strain ATCC 8527 / DSM 555 / NCIMB 10680) OX=431943 GN=CKL_3107 PE=4 SV=1
711	15251	A5N2J1|A5N2J1_CLOK5	33.13	37	5	5		8230000	9910000	10500000	22100000	20000000	22800000	11700000	11000000	12500000	8230000	9910000	10500000	22100000	20000000	22800000	9820000	9000000	10200000	0.91:1.10:1.16:2.45:2.22:2.53:1.09:1.00:1.13	9530000	21700000	11700000	9530000	21700000	9660000	0.99:2.24:1.00	17873	tRNA_edit domain-containing protein OS=Clostridium kluyveri (strain ATCC 8527 / DSM 555 / NCIMB 10680) OX=431943 GN=CKL_3334 PE=4 SV=1
729	512	A5N492|A5N492_CLOK5	33.06	8	3	3		33900000	51100000	52600000	16400000	16900000	17800000	29200000	31100000	29000000	33900000	51100000	52600000	16400000	16900000	17800000	29200000	31100000	29000000	1.09:1.64:1.69:0.53:0.54:0.57:0.94:1.00:0.93	46100000	17100000	29800000	46100000	17100000	29800000	1.55:0.57:1.00	51117	Citrate synthase OS=Clostridium kluyveri (strain ATCC 8527 / DSM 555 / NCIMB 10680) OX=431943 GN=CKL_0044 PE=3 SV=1
282	337	A5N7X8|A5N7X8_CLOK5	32.97	16	6	6	Carbamidomethylation; Deamidation (NQ)	3350000	3430000	2960000	3750000	4340000	3410000	1430000	1590000	1100000	2490000	2480000	2290000	2080000	2260000	1800000	816000	842000	704000	2.95:2.94:2.72:2.47:2.68:2.13:0.97:1.00:0.84	3330000	3950000	1440000	2420000	2160000	788000	3.07:2.74:1.00	43780	Coenzyme A biosynthesis bifunctional protein CoaBC OS=Clostridium kluyveri (strain ATCC 8527 / DSM 555 / NCIMB 10680) OX=431943 GN=coaBC PE=3 SV=1
763	1044	A5N8N3|A5N8N3_CLOK5	32.95	21	3	3	Carbamidomethylation; Oxidation (M)	1230000	3900000	847000	3770000	3220000	3770000	133000	123000	153000	1170000	3860000	847000	3370000	2710000	3300000	133000	95500	153000	12.24:40.46:8.87:35.33:28.35:34.55:1.39:1.00:1.60	2010000	3590000	165000	1960000	3130000	137000	14.31:22.83:1.00	21403	Cytokinin riboside 5'-monophosphate phosphoribohydrolase OS=Clostridium kluyveri (strain ATCC 8527 / DSM 555 / NCIMB 10680) OX=431943 GN=CKL_1622 PE=3 SV=1
320	192	A5N354|A5N354_CLOK5	32.89	28	9	9	Deamidation (NQ); Oxidation (M)	12500000	11700000	14000000	10400000	9680000	9780000	994000	382000	656000	8600000	8420000	9280000	6600000	6620000	6650000	195000	220000	287000	39.11:38.27:42.17:30.01:30.09:30.22:0.89:1.00:1.31	12800000	9970000	822000	8770000	6620000	267000	32.83:24.80:1.00	34185	ATP-dependent 6-phosphofructokinase OS=Clostridium kluyveri (strain ATCC 8527 / DSM 555 / NCIMB 10680) OX=431943 GN=pfk1 PE=3 SV=1
575	5322	A5N8E3|A5N8E3_CLOK5	32.86	33	5	5	Carbamidomethylation; Deamidation (NQ)	625000	606000	426000	3690000	3380000	3520000	6870000	6690000	10200000	625000	515000	426000	3650000	3350000	2590000	5320000	5200000	8470000	0.12:0.10:0.08:0.70:0.64:0.50:1.02:1.00:1.63	613000	4140000	7930000	522000	3200000	6330000	0.08:0.50:1.00	17322	Flavodoxin OS=Clostridium kluyveri (strain ATCC 8527 / DSM 555 / NCIMB 10680) OX=431943 GN=CKL_1532 PE=4 SV=1
357	542	sp|A5N360|MURB_CLOK5	32.82	31	8	8	Carbamidomethylation	3480000	2830000	2630000	8430000	8690000	7300000	10900000	11500000	10600000	1240000	1510000	1610000	6950000	6830000	6400000	7360000	7300000	6270000	0.17:0.21:0.22:0.95:0.94:0.88:1.01:1.00:0.86	3290000	8270000	11000000	1520000	6730000	6980000	0.22:0.96:1.00	33603	UDP-N-acetylenolpyruvoylglucosamine reductase OS=Clostridium kluyveri (strain ATCC 8527 / DSM 555 / NCIMB 10680) OX=431943 GN=murB PE=3 SV=1
365	438	A5N672|A5N672_CLOK5	32.81	28	7	7		2950000	3260000	3310000	6110000	5710000	7220000	1120000	860000	2220000	2370000	2240000	2380000	4570000	4370000	4860000	858000	620000	1840000	3.83:3.62:3.84:7.37:7.06:7.84:1.38:1.00:2.97	3270000	6860000	2170000	2330000	4600000	1800000	1.30:2.56:1.00	31015	Nicotinate-nucleotide diphosphorylase (carboxylating) OS=Clostridium kluyveri (strain ATCC 8527 / DSM 555 / NCIMB 10680) OX=431943 GN=nadC PE=3 SV=1
537	415	A5N431|A5N431_CLOK5	32.79	34	5	5	Oxidation (M)	22100000	27900000	31300000	5460000	7180000	5390000	2370000	2290000	2270000	20800000	26100000	29200000	5040000	6700000	5000000	2370000	2270000	2190000	9.14:11.48:12.84:2.22:2.95:2.20:1.05:1.00:0.96	27300000	6060000	2340000	25300000	5580000	2280000	11.12:2.45:1.00	17443	Hsp18 OS=Clostridium kluyveri (strain ATCC 8527 / DSM 555 / NCIMB 10680) OX=431943 GN=hsp18 PE=3 SV=1
481	727	A5N6G4|A5N6G4_CLOK5	32.73	29	4	4		4190000	3910000	4230000	1390000	1770000	1450000	5900000	6350000	6500000	4190000	3910000	4230000	1390000	1770000	1450000	5430000	5850000	6090000	0.72:0.67:0.72:0.24:0.30:0.25:0.93:1.00:1.04	4110000	1540000	6250000	4110000	1540000	5790000	0.71:0.27:1.00	19848	DhaC OS=Clostridium kluyveri (strain ATCC 8527 / DSM 555 / NCIMB 10680) OX=431943 GN=dhaC PE=4 SV=1
979	630	sp|A5N4S0|IF1_CLOK5	32.7	36	3	3		23400000	20300000	18000000	8620000	8260000	8540000	62300000	70800000	74600000	17500000	14400000	12900000	6160000	7000000	8040000	37300000	46100000	53400000	0.38:0.31:0.28:0.13:0.15:0.17:0.81:1.00:1.16	21600000	9060000	70800000	16000000	7660000	47200000	0.34:0.16:1.00	8168	Translation initiation factor IF-1 OS=Clostridium kluyveri (strain ATCC 8527 / DSM 555 / NCIMB 10680) OX=431943 GN=infA PE=3 SV=1
203	165	A5N0Y6|A5N0Y6_CLOK5	32.68	70	12	12	Carbamidomethylation; Deamidation (NQ); Oxidation (M)	69200000	71000000	68900000	101000000	102000000	99200000	55800000	58400000	53800000	36300000	36800000	36700000	66900000	69000000	63900000	32800000	35000000	31700000	1.04:1.05:1.05:1.91:1.97:1.82:0.94:1.00:0.90	70300000	101000000	56000000	36700000	66600000	33200000	1.11:2.01:1.00	19115	Macro domain-containing protein OS=Clostridium kluyveri (strain ATCC 8527 / DSM 555 / NCIMB 10680) OX=431943 GN=CKL_2770 PE=4 SV=1
47	82	A5N6G8|A5N6G8_CLOK5	32.63	64	16	16	Carbamidomethylation; Deamidation (NQ); Oxidation (M)	177000000	188000000	167000000	156000000	157000000	163000000	311000000	327000000	310000000	91600000	99000000	88600000	79300000	79300000	81000000	157000000	165000000	150000000	0.56:0.60:0.54:0.48:0.48:0.49:0.95:1.00:0.91	179000000	165000000	317000000	93100000	79900000	157000000	0.59:0.51:1.00	34907	Flavoprotein domain-containing protein OS=Clostridium kluyveri (strain ATCC 8527 / DSM 555 / NCIMB 10680) OX=431943 GN=CKL_0848 PE=4 SV=1
774	4952	A5N4Y7|A5N4Y7_CLOK5	32.51	5	2	2		388000	402000	432000	1850000	1790000	1440000	392000	415000	340000	388000	402000	432000	1850000	1790000	1440000	392000	415000	340000	0.93:0.97:1.04:4.47:4.32:3.48:0.95:1.00:0.82	407000	1700000	382000	407000	1700000	382000	1.07:4.44:1.00	45290	Uncharacterized protein OS=Clostridium kluyveri (strain ATCC 8527 / DSM 555 / NCIMB 10680) OX=431943 GN=CKL_0314 PE=4 SV=1
402	388	A5N112|A5N112_CLOK5	32.49	14	6	6		7060000	7090000	6940000	9870000	9300000	9370000	684000	764000	985000	6010000	6080000	5860000	7880000	7270000	7700000	684000	764000	985000	7.86:7.95:7.66:10.31:9.52:10.07:0.90:1.00:1.29	7060000	9530000	811000	5980000	7620000	811000	7.37:9.39:1.00	58492	Predicted ABC transporter permease component OS=Clostridium kluyveri (strain ATCC 8527 / DSM 555 / NCIMB 10680) OX=431943 GN=CKL_2796 PE=3 SV=1
137	365	A5N697|A5N697_CLOK5	32.48	41	15	15	Deamidation (NQ); Carbamidomethylation; Oxidation (M)	24200000	20300000	20200000	22100000	19900000	20100000	81600000	79800000	74100000	13800000	14000000	13900000	10900000	10800000	10200000	40100000	40700000	35900000	0.34:0.34:0.34:0.27:0.26:0.25:0.98:1.00:0.88	24200000	22400000	78500000	13900000	10600000	38900000	0.36:0.27:1.00	47725	UPF0210 protein CKL_0775 OS=Clostridium kluyveri (strain ATCC 8527 / DSM 555 / NCIMB 10680) OX=431943 GN=CKL_0775 PE=3 SV=1
682	411	A5N8K0|A5N8K0_CLOK5	32.45	78	4	4	Carbamidomethylation	9840000	11800000	13300000	325000	595000	384000	0	0	0	9140000	11100000	12500000	325000	595000	384000	0	0	0	64.00:64.00:64.00:64.00:64.00:64.00:-:-:-	11700000	478000	0	10900000	478000	0	64.00:64.00:-	7663	Uncharacterized protein OS=Clostridium kluyveri (strain ATCC 8527 / DSM 555 / NCIMB 10680) OX=431943 GN=CKL_1589 PE=4 SV=1
371	223	A5N7J9|A5N7J9_CLOK5	32.39	54	7	7	Carbamidomethylation; Deamidation (NQ); Oxidation (M)	44600000	48500000	40700000	59100000	66200000	65300000	24100000	20900000	23900000	39900000	40400000	36100000	47100000	49600000	50900000	20400000	17000000	19500000	2.35:2.38:2.13:2.77:2.92:3.00:1.20:1.00:1.15	45300000	63500000	23000000	38800000	49200000	19000000	2.05:2.59:1.00	19842	Predicted ADP-ribose pyrophosphatase OS=Clostridium kluyveri (strain ATCC 8527 / DSM 555 / NCIMB 10680) OX=431943 GN=CKL_1238 PE=4 SV=1
342	602	A5N6K2|A5N6K2_CLOK5	32.37	17	6	6	Deamidation (NQ)	500000	591000	637000	2020000	2080000	1530000	2690000	2500000	2700000	195000	265000	232000	1470000	1550000	983000	2160000	2000000	2140000	0.10:0.13:0.12:0.73:0.78:0.49:1.08:1.00:1.07	615000	2050000	2630000	246000	1510000	2100000	0.12:0.72:1.00	46780	GTPase Obg OS=Clostridium kluyveri (strain ATCC 8527 / DSM 555 / NCIMB 10680) OX=431943 GN=obg PE=3 SV=1
389	318	A5N6D3|A5N6D3_CLOK5	32.35	71	10	10	Carbamidomethylation; Deamidation (NQ)	74500000	78000000	79700000	104000000	101000000	97900000	154000000	165000000	158000000	59500000	62200000	63900000	74500000	73100000	72400000	113000000	124000000	121000000	0.48:0.50:0.52:0.60:0.59:0.59:0.91:1.00:0.98	77600000	101000000	162000000	61900000	73400000	119000000	0.52:0.62:1.00	14149	Uncharacterized protein OS=Clostridium kluyveri (strain ATCC 8527 / DSM 555 / NCIMB 10680) OX=431943 GN=CKL_0811 PE=4 SV=1
24	15	A5N5D3|A5N5D3_CLOK5	32.35	68	32	32	Carbamidomethylation; Oxidation (M); Deamidation (NQ)	954000000	912000000	937000000	1040000000	1030000000	1050000000	1260000000	1280000000	1270000000	322000000	316000000	320000000	281000000	278000000	286000000	377000000	364000000	386000000	0.88:0.87:0.88:0.77:0.76:0.79:1.04:1.00:1.06	936000000	1040000000	1270000000	319000000	282000000	376000000	0.85:0.75:1.00	49919	Glutamate synthase-related protein OS=Clostridium kluyveri (strain ATCC 8527 / DSM 555 / NCIMB 10680) OX=431943 GN=CKL_0460 PE=4 SV=1
112	21	sp|A5N3H7|ATPB_CLOK5	32.34	69	23	23	Deamidation (NQ); Oxidation (M)	106000000	105000000	106000000	123000000	118000000	128000000	178000000	185000000	175000000	32600000	30200000	33700000	42000000	42600000	41500000	58400000	61900000	61300000	0.53:0.49:0.54:0.68:0.69:0.67:0.94:1.00:0.99	107000000	125000000	180000000	32200000	42000000	61200000	0.53:0.69:1.00	50703	ATP synthase subunit beta OS=Clostridium kluyveri (strain ATCC 8527 / DSM 555 / NCIMB 10680) OX=431943 GN=atpD PE=3 SV=1
671	3465	A5N7U9|A5N7U9_CLOK5	32.29	10	3	3	Carbamidomethylation; Deamidation (NQ)	1020000	974000	242000	2110000	1550000	2080000	51800	75300	88400	1020000	974000	242000	2110000	1550000	2080000	51800	75300	88400	13.51:12.94:3.21:27.98:20.65:27.68:0.69:1.00:1.17	860000	1920000	71800	860000	1920000	71800	11.98:26.67:1.00	46199	Cell division protein FtsA OS=Clostridium kluyveri (strain ATCC 8527 / DSM 555 / NCIMB 10680) OX=431943 GN=ftsA PE=3 SV=1
115	115	A5N253|A5N253_CLOK5	32.29	25	15	15	Carbamidomethylation	41200000	40800000	43300000	23000000	20900000	18900000	11300000	11800000	16000000	36300000	35400000	37800000	15700000	14700000	13500000	11300000	11500000	16000000	3.16:3.08:3.29:1.37:1.28:1.18:0.98:1.00:1.39	42000000	21700000	13200000	36700000	14800000	12900000	2.84:1.15:1.00	89244	Phenylalanine--tRNA ligase beta subunit OS=Clostridium kluyveri (strain ATCC 8527 / DSM 555 / NCIMB 10680) OX=431943 GN=pheT PE=3 SV=1
520	453	A5N397|A5N397_CLOK5	32.27	31	5	5		2280000	1730000	1490000	2790000	2780000	2140000	13200000	13200000	15400000	1970000	1420000	1250000	2620000	2450000	1860000	10300000	10200000	11900000	0.19:0.14:0.12:0.26:0.24:0.18:1.01:1.00:1.17	2200000	2590000	13900000	1910000	2310000	10800000	0.18:0.21:1.00	22646	J domain-containing protein OS=Clostridium kluyveri (strain ATCC 8527 / DSM 555 / NCIMB 10680) OX=431943 GN=CKL_3602 PE=4 SV=1
153	172	sp|A5N6V9|TAL_CLOK5	32.24	65	13	13	Carbamidomethylation; Oxidation (M)	27100000	26500000	30200000	41800000	44000000	42500000	25300000	25000000	22100000	12700000	12000000	12000000	17300000	17900000	16400000	11600000	11200000	11100000	1.13:1.07:1.07:1.54:1.60:1.47:1.04:1.00:0.99	29900000	42900000	25200000	12400000	17300000	11300000	1.09:1.53:1.00	23644	Probable transaldolase OS=Clostridium kluyveri (strain ATCC 8527 / DSM 555 / NCIMB 10680) OX=431943 GN=tal PE=3 SV=1
155	1245	A5N8G5|A5N8G5_CLOK5	32.13	24	10	10	Carbamidomethylation; Deamidation (NQ)	9620000	9800000	8840000	12900000	11700000	11500000	15700000	16800000	15500000	5260000	5920000	4790000	7390000	6880000	6780000	10800000	11300000	10800000	0.46:0.52:0.42:0.65:0.61:0.60:0.95:1.00:0.96	10400000	12100000	16400000	6150000	7020000	11100000	0.55:0.63:1.00	43391	Arginine biosynthesis bifunctional protein ArgJ OS=Clostridium kluyveri (strain ATCC 8527 / DSM 555 / NCIMB 10680) OX=431943 GN=argJ PE=3 SV=1
405	1168	A5N311|A5N311_CLOK5	32.13	26	6	6	Carbamidomethylation	34200000	28200000	26900000	7630000	6120000	6030000	27200000	26200000	41000000	34100000	28100000	26700000	7630000	6120000	6030000	25100000	24000000	38900000	1.42:1.17:1.12:0.32:0.26:0.25:1.05:1.00:1.62	29700000	6590000	31500000	29600000	6590000	29300000	1.01:0.22:1.00	36526	EtfA2 OS=Clostridium kluyveri (strain ATCC 8527 / DSM 555 / NCIMB 10680) OX=431943 GN=etfA2 PE=3 SV=1
253	563	sp|A5N8F9|SYR_CLOK5	32.08	11	5	5		1660000	2000000	1700000	643000	481000	409000	109000	90200	66500	1650000	1890000	1640000	312000	203000	162000	109000	90200	66500	18.31:21.00:18.17:3.45:2.25:1.80:1.21:1.00:0.74	1790000	550000	93700	1730000	265000	93700	18.45:2.83:1.00	65277	Arginine--tRNA ligase OS=Clostridium kluyveri (strain ATCC 8527 / DSM 555 / NCIMB 10680) OX=431943 GN=argS PE=3 SV=1
877	1383	A5N3T3|A5N3T3_CLOK5	32.08	25	3	3	Carbamidomethylation	17900000	17500000	17800000	19700000	19500000	20000000	13100000	13400000	12100000	17900000	17500000	17800000	19700000	19500000	20000000	13100000	13400000	12100000	1.33:1.30:1.33:1.47:1.45:1.49:0.98:1.00:0.90	17700000	19700000	12900000	17700000	19700000	12900000	1.38:1.53:1.00	11795	Uncharacterized protein OS=Clostridium kluyveri (strain ATCC 8527 / DSM 555 / NCIMB 10680) OX=431943 GN=CKL_3794 PE=4 SV=1
594	565	sp|A5N6J9|RL21_CLOK5	32.06	41	3	3	Oxidation (M)	12700000	13700000	14700000	15800000	18800000	21900000	39200000	35000000	36600000	12200000	13100000	14200000	11800000	15200000	18800000	34500000	30300000	31600000	0.40:0.43:0.47:0.39:0.50:0.62:1.14:1.00:1.04	13700000	20600000	36900000	13100000	17000000	32100000	0.41:0.53:1.00	11622	50S ribosomal protein L21 OS=Clostridium kluyveri (strain ATCC 8527 / DSM 555 / NCIMB 10680) OX=431943 GN=rplU PE=3 SV=1
624	1583	A5N7F3|A5N7F3_CLOK5	32.04	20	5	5	Deamidation (NQ)	481000	799000	847000	3130000	2150000	2970000	4640000	4530000	4470000	434000	405000	523000	2790000	2010000	2670000	3690000	3560000	3580000	0.12:0.11:0.15:0.78:0.57:0.75:1.03:1.00:1.00	751000	2820000	4550000	496000	2490000	3610000	0.14:0.69:1.00	25542	Pyridoxal phosphate homeostasis protein OS=Clostridium kluyveri (strain ATCC 8527 / DSM 555 / NCIMB 10680) OX=431943 GN=CKL_1192 PE=3 SV=1
546	1007	A5N4X6|A5N4X6_CLOK5	31.94	16	4	4		32800000	36300000	26100000	1860000	406000	738000	3000000	2310000	2800000	32300000	35800000	25500000	1860000	406000	562000	2040000	1300000	2050000	24.89:27.60:19.64:1.44:0.31:0.43:1.57:1.00:1.58	31700000	1280000	2930000	31200000	1110000	2020000	15.41:0.55:1.00	30712	FumA OS=Clostridium kluyveri (strain ATCC 8527 / DSM 555 / NCIMB 10680) OX=431943 GN=fumA PE=3 SV=1
238	104	A5N3L9|A5N3L9_CLOK5	31.92	45	14	14	Carbamidomethylation; Oxidation (M)	29300000	27600000	26800000	23300000	21300000	20900000	967000	1820000	1280000	10500000	11700000	12100000	10300000	9960000	9100000	642000	1110000	836000	9.43:10.56:10.87:9.23:8.96:8.19:0.58:1.00:0.75	28900000	21900000	1770000	12200000	9790000	993000	12.27:9.86:1.00	40065	CotS2 OS=Clostridium kluyveri (strain ATCC 8527 / DSM 555 / NCIMB 10680) OX=431943 GN=cotS2 PE=4 SV=1
781	686	A5N5U1|A5N5U1_CLOK5	31.91	31	3	3		1410000	1410000	1790000	722000	936000	950000	4030000	3610000	3260000	1410000	1410000	1790000	722000	936000	950000	4030000	3610000	3260000	0.39:0.39:0.50:0.20:0.26:0.26:1.12:1.00:0.90	1540000	919000	3630000	1540000	919000	3630000	0.42:0.25:1.00	13090	Uncharacterized protein OS=Clostridium kluyveri (strain ATCC 8527 / DSM 555 / NCIMB 10680) OX=431943 GN=CKL_0618 PE=4 SV=1
349	763	A5N4Z0|A5N4Z0_CLOK5	31.86	11	6	6	Carbamidomethylation	3140000	3230000	3840000	5270000	4770000	4550000	199000	278000	280000	1760000	1810000	1930000	3460000	3080000	3050000	86800	134000	185000	13.08:13.45:14.32:25.75:22.94:22.72:0.65:1.00:1.38	3400000	5000000	283000	1830000	3200000	135000	13.52:23.63:1.00	67015	Glutamine--fructose-6-phosphate aminotransferase [isomerizing] OS=Clostridium kluyveri (strain ATCC 8527 / DSM 555 / NCIMB 10680) OX=431943 GN=glmS PE=3 SV=1
384	219	sp|A5N4N6|RL1_CLOK5	31.85	45	10	10	Oxidation (M)	22200000	22100000	23400000	18700000	16100000	15800000	33600000	33300000	34400000	13400000	13300000	14200000	8810000	8120000	7410000	18200000	18100000	18600000	0.74:0.74:0.79:0.49:0.45:0.41:1.00:1.00:1.03	22700000	16900000	33800000	13700000	8110000	18300000	0.75:0.44:1.00	25078	50S ribosomal protein L1 OS=Clostridium kluyveri (strain ATCC 8527 / DSM 555 / NCIMB 10680) OX=431943 GN=rplA PE=3 SV=1
669	945	A5MYW0|A5MYW0_CLOK5	31.56	7	2	2		329000	341000	404000	35500	105000	68200	1110000	1180000	1000000	329000	341000	404000	35500	105000	68200	1110000	1180000	1000000	0.28:0.29:0.34:0.03:0.09:0.06:0.94:1.00:0.85	365000	69700	1120000	365000	69700	1120000	0.32:0.06:1.00	36714	Predicted methyl-accepting chemotaxis protein OS=Clostridium kluyveri (strain ATCC 8527 / DSM 555 / NCIMB 10680) OX=431943 GN=CKL_2044 PE=4 SV=1
512	347	A5N5K8|A5N5K8_CLOK5	31.56	43	3	3	Carbamidomethylation	6530000	5940000	6640000	10700000	10900000	10600000	3940000	3830000	4460000	6530000	5940000	6640000	10700000	10900000	10600000	3940000	3830000	4460000	1.71:1.55:1.73:2.80:2.84:2.78:1.03:1.00:1.16	6370000	10700000	4070000	6370000	10700000	4070000	1.56:2.64:1.00	9765	Uncharacterized protein OS=Clostridium kluyveri (strain ATCC 8527 / DSM 555 / NCIMB 10680) OX=431943 GN=CKL_0535 PE=4 SV=1
66	55	A5N668|A5N668_CLOK5	31.53	37	20	14	Carbamidomethylation; Deamidation (NQ)	26900000	30200000	31500000	38300000	42400000	36000000	685000	924000	797000	15200000	15100000	17600000	20200000	25400000	19600000	198000	109000	72900	64.00:64.00:64.00:64.00:64.00:64.00:1.82:1.00:0.67	29800000	43600000	931000	16000000	26400000	187000	64.00:64.00:1.00	75891	Predicted enoate reductase OS=Clostridium kluyveri (strain ATCC 8527 / DSM 555 / NCIMB 10680) OX=431943 GN=CKL_0746 PE=3 SV=1
66	56	A5N6P5|A5N6P5_CLOK5	31.53	37	20	14	Carbamidomethylation; Deamidation (NQ)	26900000	30200000	31500000	38300000	42400000	36000000	685000	924000	797000	15200000	15100000	17600000	20200000	25400000	19600000	198000	109000	72900	64.00:64.00:64.00:64.00:64.00:64.00:1.82:1.00:0.67	29800000	43600000	931000	16000000	26400000	187000	64.00:64.00:1.00	75861	Predicted enoate reductase OS=Clostridium kluyveri (strain ATCC 8527 / DSM 555 / NCIMB 10680) OX=431943 GN=CKL_0925 PE=3 SV=1
345	816	A5N7B4|A5N7B4_CLOK5	31.52	20	6	6		15700000	12500000	13600000	4730000	4210000	5180000	16300000	17900000	17300000	15500000	12300000	13400000	4730000	4210000	5180000	11600000	13100000	11900000	1.18:0.94:1.02:0.36:0.32:0.39:0.89:1.00:0.91	14000000	4700000	17200000	13800000	4700000	12200000	1.13:0.38:1.00	58019	Flagellar M-ring protein OS=Clostridium kluyveri (strain ATCC 8527 / DSM 555 / NCIMB 10680) OX=431943 GN=fliF PE=3 SV=1
549	617	A5N1M3|A5N1M3_CLOK5	31.5	18	4	4		4520000	4340000	4060000	3430000	3090000	3420000	60400	297000	15300	4250000	4100000	3970000	2650000	2560000	2760000	42400	206000	15300	20.68:19.91:19.28:12.87:12.42:13.39:0.21:1.00:0.07	4310000	3310000	289000	4110000	2650000	235000	17.50:11.31:1.00	27498	Predicted ABC transporter ATPase component OS=Clostridium kluyveri (strain ATCC 8527 / DSM 555 / NCIMB 10680) OX=431943 GN=CKL_3011 PE=4 SV=1
400	331	A5N4A0|A5N4A0_CLOK5	31.46	61	7	7	Oxidation (M)	77100000	86300000	85700000	7240000	6400000	4610000	44900000	47100000	44600000	67200000	76100000	76200000	5620000	4850000	3400000	38600000	40600000	38500000	1.65:1.87:1.88:0.14:0.12:0.08:0.95:1.00:0.95	83000000	6120000	45600000	73200000	4630000	39300000	1.86:0.12:1.00	11301	Uncharacterized protein OS=Clostridium kluyveri (strain ATCC 8527 / DSM 555 / NCIMB 10680) OX=431943 GN=CKL_0052 PE=4 SV=1
632	560	sp|A5N4E8|FABZ_CLOK5	31.46	38	6	6		2170000	2000000	2550000	3350000	6410000	6240000	27700000	26900000	25800000	1660000	1400000	1980000	3020000	6270000	5840000	22900000	23100000	22300000	0.07:0.06:0.09:0.13:0.27:0.25:0.99:1.00:0.96	2310000	6520000	26800000	1750000	6060000	22800000	0.08:0.27:1.00	15894	3-hydroxyacyl-[acyl-carrier-protein] dehydratase FabZ OS=Clostridium kluyveri (strain ATCC 8527 / DSM 555 / NCIMB 10680) OX=431943 GN=fabZ PE=3 SV=2
103	146	A5N5T0|A5N5T0_CLOK5	31.44	45	19	18	Oxidation (M); Deamidation (NQ); Carbamidomethylation	9360000	9610000	9640000	23800000	21600000	21600000	18700000	19300000	18400000	3710000	4390000	4280000	10400000	8790000	9320000	10200000	10400000	9550000	0.36:0.42:0.41:1.00:0.85:0.90:0.99:1.00:0.92	9670000	22500000	18900000	4130000	9490000	10000000	0.41:0.94:1.00	43377	Aspartokinase OS=Clostridium kluyveri (strain ATCC 8527 / DSM 555 / NCIMB 10680) OX=431943 GN=lysC1 PE=3 SV=1
317	829	A5N4H2|A5N4H2_CLOK5	31.43	5	3	3		593000	528000	692000	2040000	1790000	1760000	0	0	0	593000	528000	692000	2040000	1790000	1760000	0	0	0	64.00:64.00:64.00:64.00:64.00:64.00:-:-:-	691000	1860000	0	691000	1860000	0	64.00:64.00:-	67526	Predicted methyl-accepting chemotaxis protein OS=Clostridium kluyveri (strain ATCC 8527 / DSM 555 / NCIMB 10680) OX=431943 GN=CKL_0133 PE=4 SV=1
510	270	A5MZ58|A5MZ58_CLOK5	31.35	28	8	8	Carbamidomethylation	55100000	54500000	57900000	30800000	29900000	25900000	21900000	20400000	23400000	45400000	44600000	48400000	25600000	24100000	20400000	17400000	15800000	19200000	2.87:2.82:3.06:1.62:1.52:1.29:1.10:1.00:1.22	55800000	28900000	22000000	46100000	23400000	17500000	2.64:1.34:1.00	20619	DJ-1_PfpI domain-containing protein OS=Clostridium kluyveri (strain ATCC 8527 / DSM 555 / NCIMB 10680) OX=431943 GN=CKL_2142 PE=4 SV=1
310	757	A5MZU2|A5MZU2_CLOK5	31.29	22	7	7	Oxidation (M); Carbamidomethylation	1690000	3330000	2480000	13300000	12000000	13000000	4080000	4590000	4020000	1350000	1830000	1240000	8670000	7100000	7440000	2890000	3180000	2790000	0.42:0.58:0.39:2.73:2.23:2.34:0.91:1.00:0.88	2860000	12700000	4260000	1470000	7740000	2950000	0.50:2.62:1.00	38554	Ornithine carbamoyltransferase OS=Clostridium kluyveri (strain ATCC 8527 / DSM 555 / NCIMB 10680) OX=431943 GN=argF PE=3 SV=1
176	379	A5N146|A5N146_CLOK5	31.27	83	16	16	Deamidation (NQ); Carbamidomethylation	40300000	41200000	31900000	186000000	186000000	173000000	424000000	436000000	414000000	24600000	25400000	15200000	98800000	97800000	85600000	222000000	225000000	215000000	0.11:0.11:0.07:0.44:0.43:0.38:0.98:1.00:0.95	41300000	190000000	425000000	24300000	102000000	221000000	0.11:0.46:1.00	19695	Flavin_Reduct domain-containing protein OS=Clostridium kluyveri (strain ATCC 8527 / DSM 555 / NCIMB 10680) OX=431943 GN=CKL_2830 PE=4 SV=1
352	336	A5N0V3|A5N0V3_CLOK5	31.24	20	5	5	Carbamidomethylation	17000000	16500000	17300000	12200000	12600000	12300000	2840000	3530000	2160000	14300000	13600000	14600000	9510000	9360000	9230000	2550000	3290000	2030000	4.34:4.13:4.43:2.89:2.85:2.80:0.77:1.00:0.62	16900000	12800000	3020000	14100000	9360000	2730000	5.19:3.43:1.00	30525	Pyrroline-5-carboxylate reductase OS=Clostridium kluyveri (strain ATCC 8527 / DSM 555 / NCIMB 10680) OX=431943 GN=proC2 PE=3 SV=1
705	367	sp|A5N217|SP2AB_CLOK5	31.11	38	4	4	Deamidation (NQ)	34300000	35800000	35800000	10100000	11200000	9340000	12700000	15300000	12600000	29300000	29700000	29900000	7830000	8840000	7370000	11000000	14900000	11200000	1.96:1.99:2.00:0.52:0.59:0.49:0.74:1.00:0.75	35500000	10300000	14300000	29600000	8050000	12800000	2.31:0.63:1.00	15833	Anti-sigma F factor OS=Clostridium kluyveri (strain ATCC 8527 / DSM 555 / NCIMB 10680) OX=431943 GN=spoIIAB PE=3 SV=1
332	193	A5MZN9|A5MZN9_CLOK5	31.04	74	9	9	Carbamidomethylation; Oxidation (M); Deamidation (NQ)	89300000	79300000	90500000	106000000	86100000	93600000	229000000	210000000	217000000	52900000	50500000	50600000	66500000	54000000	57200000	138000000	119000000	124000000	0.44:0.42:0.42:0.56:0.45:0.48:1.16:1.00:1.04	89800000	97500000	218000000	51400000	59200000	127000000	0.40:0.47:1.00	15059	Putative_PNPOx domain-containing protein OS=Clostridium kluyveri (strain ATCC 8527 / DSM 555 / NCIMB 10680) OX=431943 GN=CKL_2323 PE=4 SV=1
221	148	A5MZH3|A5MZH3_CLOK5	31.04	24	10	10	Carbamidomethylation	18300000	19100000	17100000	11800000	10600000	10300000	4730000	5910000	4540000	8570000	9800000	9970000	3110000	3270000	3180000	3430000	4630000	3260000	1.85:2.12:2.15:0.67:0.71:0.69:0.74:1.00:0.70	18700000	10900000	5850000	9440000	3190000	4480000	2.11:0.71:1.00	64123	Predicted Fe-only hydrogenase 1 OS=Clostridium kluyveri (strain ATCC 8527 / DSM 555 / NCIMB 10680) OX=431943 GN=CKL_2257 PE=4 SV=1
330	265	A5N7L8|A5N7L8_CLOK5	31.03	45	6	6	Deamidation (NQ)	71400000	74000000	82900000	14400000	14800000	16600000	533000	260000	646000	54700000	54600000	59600000	12000000	13000000	13500000	22900	0	34500	64.00:64.00:64.00:64.00:64.00:64.00:64.00:-:64.00	76100000	16800000	518000	56300000	13600000	28700	64.00:64.00:1.00	16670	Uncharacterized protein OS=Clostridium kluyveri (strain ATCC 8527 / DSM 555 / NCIMB 10680) OX=431943 GN=CKL_1257 PE=4 SV=1
264	246	sp|A5N440|RS6_CLOK5	31.01	92	12	12	Deamidation (NQ)	70700000	63600000	67600000	50000000	45700000	49400000	206000000	203000000	198000000	36900000	28800000	37100000	16600000	18500000	12100000	107000000	118000000	116000000	0.31:0.24:0.31:0.14:0.16:0.10:0.91:1.00:0.98	67800000	49100000	203000000	34300000	16100000	114000000	0.30:0.14:1.00	10959	30S ribosomal protein S6 OS=Clostridium kluyveri (strain ATCC 8527 / DSM 555 / NCIMB 10680) OX=431943 GN=rpsF PE=3 SV=1
483	471	sp|A5N256|RL20_CLOK5	30.93	32	5	5	Oxidation (M); Deamidation (NQ)	6420000	7120000	9060000	18700000	18800000	16700000	78400000	71200000	54400000	3790000	4290000	4960000	12900000	12900000	11100000	64200000	53700000	37500000	0.07:0.08:0.09:0.24:0.24:0.21:1.20:1.00:0.70	7900000	18100000	75400000	4510000	12300000	58300000	0.08:0.21:1.00	13569	50S ribosomal protein L20 OS=Clostridium kluyveri (strain ATCC 8527 / DSM 555 / NCIMB 10680) OX=431943 GN=rplT PE=3 SV=1
370	553	A5N812|A5N812_CLOK5	30.82	11	4	4	Oxidation (M)	1520000	1480000	1690000	2260000	2520000	2290000	843000	850000	678000	1520000	1480000	1690000	2200000	2140000	2260000	797000	818000	678000	1.86:1.81:2.07:2.69:2.62:2.76:0.97:1.00:0.83	1560000	2360000	804000	1560000	2200000	764000	2.05:2.88:1.00	49585	Signal recognition particle protein OS=Clostridium kluyveri (strain ATCC 8527 / DSM 555 / NCIMB 10680) OX=431943 GN=ffh PE=3 SV=1
700	860	A5N858|A5N858_CLOK5	30.76	41	3	3	Deamidation (NQ)	194000000	176000000	170000000	90900000	96700000	92800000	270000000	288000000	319000000	176000000	143000000	155000000	73300000	74100000	76200000	216000000	240000000	266000000	0.73:0.60:0.65:0.31:0.31:0.32:0.90:1.00:1.11	182000000	93600000	293000000	158000000	74600000	241000000	0.66:0.31:1.00	8810	Uncharacterized protein OS=Clostridium kluyveri (strain ATCC 8527 / DSM 555 / NCIMB 10680) OX=431943 GN=CKL_1447 PE=4 SV=1
294	208	sp|A5N4Q3|RS3_CLOK5	30.71	42	8	8		18100000	18200000	16400000	26700000	27400000	24700000	13500000	14600000	13200000	14900000	14800000	13400000	21800000	23000000	19900000	11100000	12000000	11100000	1.24:1.23:1.12:1.81:1.91:1.66:0.92:1.00:0.93	17900000	26500000	14200000	14600000	21600000	11400000	1.28:1.89:1.00	24737	30S ribosomal protein S3 OS=Clostridium kluyveri (strain ATCC 8527 / DSM 555 / NCIMB 10680) OX=431943 GN=rpsC PE=3 SV=1
247	217	A5N675|A5N675_CLOK5	30.63	72	9	9	Carbamidomethylation; Deamidation (NQ); Oxidation (M)	76800000	75600000	69100000	90400000	89700000	79100000	202000000	203000000	204000000	46100000	43900000	38900000	64100000	61600000	55400000	111000000	110000000	113000000	0.42:0.40:0.35:0.58:0.56:0.50:1.01:1.00:1.03	74400000	86500000	203000000	42900000	60400000	112000000	0.38:0.54:1.00	16618	Putative_PNPOx domain-containing protein OS=Clostridium kluyveri (strain ATCC 8527 / DSM 555 / NCIMB 10680) OX=431943 GN=CKL_0753 PE=4 SV=1
218	4177	A5N7S2|A5N7S2_CLOK5	30.62	27	11	11		9800000	9560000	9890000	18000000	16100000	17200000	22300000	28500000	23500000	7540000	7680000	7320000	8340000	8690000	8890000	18100000	22300000	18600000	0.34:0.34:0.33:0.37:0.39:0.40:0.81:1.00:0.83	11100000	17900000	25300000	8440000	8640000	19600000	0.43:0.44:1.00	58834	SBP_bac_5 domain-containing protein OS=Clostridium kluyveri (strain ATCC 8527 / DSM 555 / NCIMB 10680) OX=431943 GN=CKL_1311 PE=4 SV=1
344	328	A5N4D1|A5N4D1_CLOK5	30.53	23	7	7	Carbamidomethylation; Oxidation (M)	3550000	4580000	3760000	8930000	9480000	7310000	363000	454000	458000	2730000	3060000	2740000	6180000	6870000	4590000	281000	419000	361000	6.52:7.30:6.54:14.75:16.40:10.94:0.67:1.00:0.86	4430000	9520000	451000	3160000	6830000	354000	8.94:19.31:1.00	48423	M18 family aminopeptidase OS=Clostridium kluyveri (strain ATCC 8527 / DSM 555 / NCIMB 10680) OX=431943 GN=apeB PE=3 SV=1
422	333	A5MZF5|A5MZF5_CLOK5	30.38	12	5	5	Carbamidomethylation; Deamidation (NQ)	30900000	30400000	32500000	8360000	7730000	6140000	47000	117000	75900	24400000	23000000	24400000	8360000	7730000	6140000	41100	117000	75900	64.00:64.00:64.00:64.00:64.00:52.47:0.35:1.00:0.65	31300000	7420000	83900	23900000	7420000	78000	64.00:64.00:1.00	50388	Uncharacterized protein OS=Clostridium kluyveri (strain ATCC 8527 / DSM 555 / NCIMB 10680) OX=431943 GN=CKL_2239 PE=4 SV=1
832	4506	A5N4D4|A5N4D4_CLOK5	30.3	14	3	3		481000	475000	510000	917000	945000	845000	293000	398000	514000	481000	475000	510000	917000	945000	845000	293000	398000	514000	1.21:1.19:1.28:2.30:2.37:2.12:0.74:1.00:1.29	498000	912000	460000	498000	912000	460000	1.08:1.98:1.00	29375	Predicted acyl-acyl carrier protein thioesterase OS=Clostridium kluyveri (strain ATCC 8527 / DSM 555 / NCIMB 10680) OX=431943 GN=CKL_0088 PE=3 SV=1
97	73	sp|A5N2N8|PGK_CLOK5	30.26	54	16	16	Carbamidomethylation	41800000	40300000	42900000	29800000	31900000	27200000	2010000	1360000	1710000	16300000	16600000	17100000	11700000	12100000	9210000	907000	569000	787000	28.67:29.14:30.12:20.55:21.35:16.18:1.59:1.00:1.38	41800000	29800000	1860000	16700000	11000000	770000	21.67:14.31:1.00	43173	Phosphoglycerate kinase OS=Clostridium kluyveri (strain ATCC 8527 / DSM 555 / NCIMB 10680) OX=431943 GN=pgk PE=3 SV=1
121	183	sp|A5N4Q0|RL2_CLOK5	30.14	69	16	16	Carbamidomethylation; Oxidation (M); Deamidation (NQ)	28400000	38600000	31900000	176000000	145000000	125000000	679000000	684000000	665000000	9360000	14500000	9840000	80800000	54200000	39100000	240000000	243000000	255000000	0.04:0.06:0.04:0.33:0.22:0.16:0.99:1.00:1.05	35000000	166000000	676000000	11800000	74700000	246000000	0.05:0.30:1.00	30091	50S ribosomal protein L2 OS=Clostridium kluyveri (strain ATCC 8527 / DSM 555 / NCIMB 10680) OX=431943 GN=rplB PE=3 SV=1
118	121	sp|A5N0V1|PROA_CLOK5	29.95	49	17	17	Deamidation (NQ); Carbamidomethylation; Oxidation (M)	33100000	35900000	33600000	59700000	63000000	57700000	9120000	8400000	7570000	14800000	14300000	14500000	24200000	27900000	23700000	4940000	4720000	4010000	3.14:3.04:3.07:5.14:5.91:5.02:1.05:1.00:0.85	35100000	60300000	8760000	14600000	25300000	4740000	3.07:5.33:1.00	45620	Gamma-glutamyl phosphate reductase OS=Clostridium kluyveri (strain ATCC 8527 / DSM 555 / NCIMB 10680) OX=431943 GN=proA PE=3 SV=1
338	504	A5N751|A5N751_CLOK5	29.94	9	7	7		2270000	2370000	2610000	7810000	7110000	7220000	498000	302000	325000	1190000	1370000	1450000	3580000	3350000	3520000	488000	272000	288000	4.36:5.04:5.32:13.13:12.29:12.91:1.79:1.00:1.06	2640000	7380000	406000	1520000	3480000	349000	4.36:9.96:1.00	93013	Uncharacterized protein OS=Clostridium kluyveri (strain ATCC 8527 / DSM 555 / NCIMB 10680) OX=431943 GN=CKL_1090 PE=4 SV=1
849	680	A5MYX0|A5MYX0_CLOK5	29.75	6	3	3		8160000	6920000	7080000	9840000	9520000	10300000	230000	195000	104000	8160000	6920000	7080000	9840000	9520000	10300000	230000	195000	104000	41.92:35.58:36.36:50.58:48.91:52.97:1.18:1.00:0.53	7390000	9890000	176000	7390000	9890000	176000	41.89:56.09:1.00	65875	Uncharacterized protein OS=Clostridium kluyveri (strain ATCC 8527 / DSM 555 / NCIMB 10680) OX=431943 GN=CKL_2054 PE=4 SV=1
331	5796	A5N312|A5N312_CLOK5	29.71	30	7	7	Carbamidomethylation	718000	870000	582000	629000	781000	882000	5390000	7570000	7310000	520000	850000	396000	628000	781000	882000	4200000	6120000	6160000	0.08:0.14:0.06:0.10:0.13:0.14:0.69:1.00:1.01	723000	843000	6760000	589000	842000	5490000	0.11:0.15:1.00	29627	EtfB2 OS=Clostridium kluyveri (strain ATCC 8527 / DSM 555 / NCIMB 10680) OX=431943 GN=etfB2 PE=4 SV=1
812	1432	A5N5I5|A5N5I5_CLOK5	29.65	3	2	2	Carbamidomethylation	912000	846000	836000	1380000	1450000	1400000	76300	122000	16900	912000	846000	836000	1380000	1450000	1400000	76300	122000	16900	7.45:6.91:6.83:11.31:11.81:11.47:0.62:1.00:0.14	890000	1410000	71900	890000	1410000	71900	12.38:19.64:1.00	57937	Chaperone protein DnaK OS=Clostridium kluyveri (strain ATCC 8527 / DSM 555 / NCIMB 10680) OX=431943 GN=dnaK1 PE=3 SV=1
127	105	sp|A5N848|PNP_CLOK5	29.51	31	19	19	Carbamidomethylation; Oxidation (M)	26600000	22500000	25300000	42400000	38300000	36200000	3170000	2740000	3270000	9930000	10600000	8720000	12200000	12200000	11300000	947000	1130000	1530000	8.79:9.42:7.73:10.82:10.82:9.99:0.84:1.00:1.35	25000000	39300000	3440000	9760000	11900000	1220000	7.97:9.72:1.00	78734	Polyribonucleotide nucleotidyltransferase OS=Clostridium kluyveri (strain ATCC 8527 / DSM 555 / NCIMB 10680) OX=431943 GN=pnp PE=3 SV=1
351	178	A5N0Q3|A5N0Q3_CLOK5	29.48	24	9	9	Carbamidomethylation	8970000	9500000	9710000	8350000	7980000	8340000	8140000	9080000	9410000	4650000	5360000	5200000	5460000	5150000	4840000	7750000	8490000	8170000	0.55:0.63:0.61:0.64:0.61:0.57:0.91:1.00:0.96	9580000	8340000	8890000	5070000	5150000	8140000	0.62:0.63:1.00	52705	Amidophosphoribosyltransferase OS=Clostridium kluyveri (strain ATCC 8527 / DSM 555 / NCIMB 10680) OX=431943 GN=purF PE=3 SV=1
894	902	A5N461|A5N461_CLOK5	29.48	37	3	3		11200000	11300000	10800000	8090000	6810000	8240000	5720000	5710000	5080000	11200000	11300000	10800000	8090000	6810000	8240000	5720000	5710000	5080000	1.96:1.98:1.89:1.42:1.19:1.44:1.00:1.00:0.89	11100000	7710000	5510000	11100000	7710000	5510000	2.02:1.40:1.00	9936	Uncharacterized protein OS=Clostridium kluyveri (strain ATCC 8527 / DSM 555 / NCIMB 10680) OX=431943 GN=CKL_0005 PE=4 SV=1
117	101	sp|A5MZ75|LEUC_CLOK5	29.46	41	14	14	Carbamidomethylation; Deamidation (NQ); Oxidation (M)	47600000	59900000	50400000	164000000	168000000	171000000	134000000	133000000	133000000	25100000	33200000	24300000	91600000	93900000	100000000	72200000	75700000	68900000	0.33:0.44:0.32:1.21:1.24:1.32:0.95:1.00:0.91	55800000	171000000	136000000	28900000	95200000	72300000	0.40:1.32:1.00	45013	3-isopropylmalate dehydratase large subunit OS=Clostridium kluyveri (strain ATCC 8527 / DSM 555 / NCIMB 10680) OX=431943 GN=leuC PE=3 SV=1
464	608	A5MZ51|A5MZ51_CLOK5	29.45	9	2	2		375000	806000	512000	2510000	2590000	2490000	1180000	1220000	1070000	375000	806000	512000	2510000	2590000	2490000	1180000	1220000	1070000	0.31:0.66:0.42:2.06:2.12:2.04:0.96:1.00:0.87	656000	2530000	1150000	656000	2530000	1150000	0.57:2.19:1.00	32056	IlvE2 OS=Clostridium kluyveri (strain ATCC 8527 / DSM 555 / NCIMB 10680) OX=431943 GN=ilvE2 PE=3 SV=1
170	197	A5N630|A5N630_CLOK5	29.27	52	13	13	Oxidation (M); Deamidation (NQ)	39700000	41200000	44000000	59000000	56700000	55300000	109000000	106000000	98700000	24400000	23400000	26300000	25900000	26800000	26200000	46300000	46400000	42100000	0.53:0.50:0.57:0.56:0.58:0.56:1.00:1.00:0.91	41800000	57000000	106000000	24700000	26300000	44900000	0.55:0.59:1.00	29850	Predicted extracellular amino acid-binding protein OS=Clostridium kluyveri (strain ATCC 8527 / DSM 555 / NCIMB 10680) OX=431943 GN=CKL_0708 PE=3 SV=1
621	674	A5N0S8|A5N0S8_CLOK5	29.24	45	4	4	Deamidation (NQ)	4060000	4390000	3370000	1350000	1520000	1560000	9820000	12000000	6470000	3930000	4340000	3370000	1350000	1350000	1560000	8890000	11000000	5940000	0.36:0.39:0.31:0.12:0.12:0.14:0.81:1.00:0.54	3970000	1580000	10700000	3880000	1420000	9860000	0.39:0.14:1.00	13784	Uncharacterized protein OS=Clostridium kluyveri (strain ATCC 8527 / DSM 555 / NCIMB 10680) OX=431943 GN=CKL_2712 PE=4 SV=1
387	233	sp|A5N5D6|CH10_CLOK5	29.18	77	8	8		1770000000	1770000000	1790000000	1150000000	1120000000	1430000000	4330000000	4410000000	4890000000	1540000000	1530000000	1560000000	1010000000	987000000	1300000000	3730000000	3780000000	4270000000	0.41:0.41:0.41:0.27:0.26:0.34:0.99:1.00:1.13	1780000000	1230000000	4540000000	1540000000	1100000000	3930000000	0.39:0.28:1.00	10234	Co-chaperonin GroES OS=Clostridium kluyveri (strain ATCC 8527 / DSM 555 / NCIMB 10680) OX=431943 GN=groES PE=3 SV=1
436	524	A5N8T5|A5N8T5_CLOK5	29.18	49	5	5	Carbamidomethylation	58500000	57900000	59100000	3470000	9680000	10000000	109000	132000	0	48800000	46500000	47700000	3250000	8820000	9850000	109000	132000	0	64.00:64.00:64.00:24.55:64.00:64.00:0.83:1.00:0	58500000	8120000	121000	47700000	7480000	121000	64.00:61.87:1.00	7575	Uncharacterized protein OS=Clostridium kluyveri (strain ATCC 8527 / DSM 555 / NCIMB 10680) OX=431943 GN=CKL_1674 PE=4 SV=1
198	131	A5N2N9|A5N2N9_CLOK5	29.14	49	13	12	Carbamidomethylation; Deamidation (NQ)	42800000	45600000	40700000	59300000	60700000	46100000	13800000	14900000	21300000	27800000	32500000	26500000	52000000	53100000	41400000	12700000	13800000	16300000	2.01:2.35:1.91:3.76:3.83:2.99:0.92:1.00:1.18	44600000	57200000	16800000	29100000	49500000	14300000	2.03:3.45:1.00	36529	Glyceraldehyde-3-phosphate dehydrogenase OS=Clostridium kluyveri (strain ATCC 8527 / DSM 555 / NCIMB 10680) OX=431943 GN=CKL_3382 PE=3 SV=1
993	2845	A5MZ78|A5MZ78_CLOK5	29.11	19	2	2		42900	25900	155000	68500	0	84200	1050000	999000	727000	42900	25900	155000	68500	0	84200	1050000	999000	727000	0.04:0.03:0.16:0.07:0:0.08:1.05:1.00:0.73	144000	97300	925000	144000	97300	925000	0.16:0.11:1.00	12749	Uncharacterized protein OS=Clostridium kluyveri (strain ATCC 8527 / DSM 555 / NCIMB 10680) OX=431943 GN=CKL_2162 PE=4 SV=1
858	695	A5N6N9|A5N6N9_CLOK5	29.09	14	3	3		280000	441000	550000	2580000	2560000	2140000	364000	255000	224000	280000	441000	550000	2580000	2560000	2140000	364000	255000	224000	1.10:1.73:2.16:10.13:10.07:8.41:1.43:1.00:0.88	549000	2430000	367000	549000	2430000	367000	1.50:6.61:1.00	24107	Transcriptional regulator OS=Clostridium kluyveri (strain ATCC 8527 / DSM 555 / NCIMB 10680) OX=431943 GN=CKL_0919 PE=4 SV=1
273	4693	A5MZI7|A5MZI7_CLOK5	29.08	23	8	8	Oxidation (M)	784000	309000	156000	133000	199000	195000	20400000	20300000	19600000	44900	226000	156000	128000	196000	86700	13400000	13400000	12400000	0.02:0.02:0.02:0.02:0.02:0.02:0.99:1.00:0.92	559000	363000	20100000	146000	255000	13100000	0.02:0.02:1.00	36457	PdhA OS=Clostridium kluyveri (strain ATCC 8527 / DSM 555 / NCIMB 10680) OX=431943 GN=pdhA PE=4 SV=1
333	216	A5N2L2|A5N2L2_CLOK5	28.96	43	7	7	Carbamidomethylation	8060000	8090000	8310000	11000000	10700000	10000000	12800000	13700000	12700000	7030000	6920000	7110000	9700000	9230000	8450000	10700000	11400000	10500000	0.62:0.61:0.63:0.85:0.81:0.74:0.94:1.00:0.92	8270000	10600000	13000000	7020000	9120000	10800000	0.65:0.84:1.00	21124	Orotate phosphoribosyltransferase OS=Clostridium kluyveri (strain ATCC 8527 / DSM 555 / NCIMB 10680) OX=431943 GN=pyrE PE=3 SV=1
216	374	A5N2M8|A5N2M8_CLOK5	28.95	70	9	8	Carbamidomethylation; Oxidation (M); Deamidation (NQ)	92700000	95800000	97700000	87000000	78100000	81400000	139000000	135000000	129000000	65900000	70700000	70600000	64000000	55800000	56800000	98900000	101000000	92700000	0.65:0.70:0.70:0.63:0.55:0.56:0.98:1.00:0.92	96300000	82900000	134000000	69900000	58900000	97600000	0.72:0.60:1.00	13462	Uncharacterized protein OS=Clostridium kluyveri (strain ATCC 8527 / DSM 555 / NCIMB 10680) OX=431943 GN=CKL_3371 PE=3 SV=1
407	264	sp|A5N4R2|RL6_CLOK5	28.9	46	8	8		14100000	13300000	14900000	10100000	10900000	10400000	18200000	21600000	16800000	10100000	9020000	10500000	7610000	8640000	7770000	13800000	15600000	14300000	0.65:0.58:0.67:0.49:0.55:0.50:0.88:1.00:0.92	14200000	10600000	19700000	9970000	8010000	14500000	0.68:0.55:1.00	19542	50S ribosomal protein L6 OS=Clostridium kluyveri (strain ATCC 8527 / DSM 555 / NCIMB 10680) OX=431943 GN=rplF PE=3 SV=1
469	500	A5N8S8|A5N8S8_CLOK5	28.88	8	4	4	Carbamidomethylation; Deamidation (NQ)	8750000	8680000	11300000	4610000	4520000	4820000	9570000	9980000	8750000	8750000	8680000	11300000	4610000	4520000	4400000	9260000	9650000	8370000	0.91:0.90:1.17:0.48:0.47:0.46:0.96:1.00:0.87	9590000	4930000	9430000	9570000	4510000	9090000	1.05:0.50:1.00	63776	VWFA domain-containing protein OS=Clostridium kluyveri (strain ATCC 8527 / DSM 555 / NCIMB 10680) OX=431943 GN=CKL_1667 PE=4 SV=1
191	5243	sp|A5N7P0|TRPB_CLOK5	28.81	22	8	8	Carbamidomethylation	2980000	3760000	5430000	45900000	47700000	40900000	37800000	33400000	42300000	2290000	2780000	4170000	39000000	41000000	33700000	28600000	23800000	34000000	0.10:0.12:0.18:1.64:1.72:1.41:1.20:1.00:1.43	5020000	44900000	37900000	4030000	38000000	28900000	0.14:1.31:1.00	43647	Tryptophan synthase beta chain OS=Clostridium kluyveri (strain ATCC 8527 / DSM 555 / NCIMB 10680) OX=431943 GN=trpB PE=3 SV=1
211	283	A5N4Y1|A5N4Y1_CLOK5	28.78	59	12	12	Carbamidomethylation; Oxidation (M); Deamidation (NQ)	6730000	7240000	8210000	11000000	12700000	12400000	33600000	34700000	33300000	2520000	3320000	3580000	6290000	8600000	8360000	21600000	22300000	22300000	0.11:0.15:0.16:0.28:0.39:0.38:0.97:1.00:1.00	7560000	13000000	33900000	3140000	8710000	22000000	0.14:0.40:1.00	28260	Uncharacterized protein OS=Clostridium kluyveri (strain ATCC 8527 / DSM 555 / NCIMB 10680) OX=431943 GN=CKL_0308 PE=4 SV=1
374	432	sp|A5N5D9|GUAA_CLOK5	28.78	14	6	6	Carbamidomethylation	1680000	2260000	1900000	6870000	8900000	6650000	553000	466000	351000	1130000	1780000	1260000	4440000	6160000	3910000	488000	423000	267000	2.68:4.21:2.97:10.48:14.54:9.24:1.15:1.00:0.63	2400000	9060000	519000	1740000	6420000	455000	3.83:14.10:1.00	57377	GMP synthase [glutamine-hydrolyzing] OS=Clostridium kluyveri (strain ATCC 8527 / DSM 555 / NCIMB 10680) OX=431943 GN=guaA PE=3 SV=1
39	17	A5N738|A5N738_CLOK5	28.74	68	27	11	Carbamidomethylation; Deamidation (NQ); Oxidation (M)	248000000	236000000	205000000	383000000	363000000	350000000	112000000	114000000	120000000	136000000	118000000	87200000	193000000	166000000	152000000	42400000	41500000	54300000	3.28:2.83:2.10:4.63:4.00:3.66:1.02:1.00:1.31	231000000	367000000	115000000	115000000	172000000	46100000	2.49:3.74:1.00	46303	Predicted alcohol dehydrogenase OS=Clostridium kluyveri (strain ATCC 8527 / DSM 555 / NCIMB 10680) OX=431943 GN=CKL_1077 PE=4 SV=1
420	299	A5N8G1|A5N8G1_CLOK5	28.65	63	7	7	Carbamidomethylation; Deamidation (NQ)	11900000	12100000	13200000	4350000	4500000	3960000	7520000	8060000	7570000	8730000	9780000	10000000	4130000	4330000	3730000	6860000	7280000	6950000	1.20:1.34:1.38:0.57:0.59:0.51:0.94:1.00:0.96	12400000	4330000	7960000	9520000	4060000	7030000	1.35:0.58:1.00	14104	Uncharacterized protein OS=Clostridium kluyveri (strain ATCC 8527 / DSM 555 / NCIMB 10680) OX=431943 GN=CKL_1550 PE=4 SV=1
150	61	A5MZ94|A5MZ94_CLOK5	28.58	46	15	15	Deamidation (NQ)	86600000	93900000	91400000	1420000	1500000	2540000	2210000	941000	844000	31600000	36500000	35600000	1420000	1500000	2540000	2030000	842000	741000	37.58:43.39:42.23:1.69:1.78:3.02:2.41:1.00:0.88	93800000	2020000	1480000	37700000	2020000	1200000	31.31:1.68:1.00	49502	O-acetyl-L-homoserine sulfhydrylase-related protein OS=Clostridium kluyveri (strain ATCC 8527 / DSM 555 / NCIMB 10680) OX=431943 GN=CKL_2178 PE=3 SV=1
871	2796	A5N8N9|A5N8N9_CLOK5	28.54	28	3	3	Carbamidomethylation	167000	151000	91600	1690000	1830000	1850000	321000	309000	456000	167000	151000	91600	1690000	1830000	1850000	321000	309000	456000	0.54:0.49:0.30:5.46:5.93:5.99:1.04:1.00:1.47	137000	1790000	362000	137000	1790000	362000	0.38:4.95:1.00	18128	Uncharacterized protein OS=Clostridium kluyveri (strain ATCC 8527 / DSM 555 / NCIMB 10680) OX=431943 GN=CKL_1628 PE=4 SV=1
63	84	sp|A5N7P5|GLYA_CLOK5	28.52	51	22	22	Carbamidomethylation; Oxidation (M)	121000000	122000000	124000000	177000000	173000000	157000000	74400000	78200000	75900000	40500000	41600000	43200000	69600000	68500000	59400000	34500000	34500000	32100000	1.18:1.21:1.25:2.02:1.99:1.72:1.00:1.00:0.93	124000000	170000000	77000000	41800000	65800000	33700000	1.24:1.95:1.00	45809	Serine hydroxymethyltransferase OS=Clostridium kluyveri (strain ATCC 8527 / DSM 555 / NCIMB 10680) OX=431943 GN=glyA PE=3 SV=1
696	5771	A5N000|A5N000_CLOK5	28.4	16	3	3	Carbamidomethylation	1530000	942000	1140000	360000	596000	325000	4630000	5530000	4790000	1530000	942000	1140000	360000	596000	325000	4630000	5530000	4790000	0.28:0.17:0.21:0.07:0.11:0.06:0.84:1.00:0.87	1200000	427000	4990000	1200000	427000	4990000	0.24:0.09:1.00	16979	Peptide methionine sulfoxide reductase MsrB OS=Clostridium kluyveri (strain ATCC 8527 / DSM 555 / NCIMB 10680) OX=431943 GN=msrB PE=3 SV=1
992	1384	sp|A5N4P9|RL23_CLOK5	28.3	24	3	3		2980000	2200000	2140000	2140000	2410000	1920000	6490000	6610000	6730000	2980000	2200000	2140000	2140000	2410000	1920000	6490000	6610000	6730000	0.45:0.33:0.32:0.32:0.36:0.29:0.98:1.00:1.02	2530000	2220000	6610000	2530000	2220000	6610000	0.38:0.34:1.00	11406	50S ribosomal protein L23 OS=Clostridium kluyveri (strain ATCC 8527 / DSM 555 / NCIMB 10680) OX=431943 GN=rplW PE=3 SV=1
429	566	A5N6R2|A5N6R2_CLOK5	28.28	11	4	4		5390000	4710000	6080000	1560000	1250000	1580000	5860000	5770000	5690000	4860000	4420000	5580000	1560000	1250000	1580000	5170000	5360000	4980000	0.91:0.83:1.04:0.29:0.23:0.30:0.97:1.00:0.93	5540000	1520000	5770000	5100000	1520000	5170000	0.99:0.29:1.00	40551	RNA polymerase sigma factor SigA OS=Clostridium kluyveri (strain ATCC 8527 / DSM 555 / NCIMB 10680) OX=431943 GN=rpoD2 PE=3 SV=1
467	267	A5N378|A5N378_CLOK5	28.25	10	5	5	Carbamidomethylation	2360000	1690000	1680000	4760000	4950000	5790000	16200000	17000000	16000000	2000000	1070000	1240000	3130000	3310000	4380000	16200000	17000000	16000000	0.12:0.06:0.07:0.18:0.20:0.26:0.95:1.00:0.94	2060000	5170000	16400000	1440000	3610000	16400000	0.09:0.22:1.00	54432	Bifunctional NAD(P)H-hydrate repair enzyme OS=Clostridium kluyveri (strain ATCC 8527 / DSM 555 / NCIMB 10680) OX=431943 GN=nnrD PE=3 SV=1
219	257	A5N856|A5N856_CLOK5	28.22	27	8	8	Oxidation (M)	7270000	9530000	8820000	9310000	9990000	10100000	608000	962000	881000	4630000	4650000	3660000	5890000	5360000	4980000	503000	814000	772000	5.69:5.72:4.50:7.23:6.59:6.12:0.62:1.00:0.95	9530000	11300000	973000	4550000	5410000	832000	5.46:6.50:1.00	39836	Protein RecA OS=Clostridium kluyveri (strain ATCC 8527 / DSM 555 / NCIMB 10680) OX=431943 GN=recA PE=3 SV=1
161	317	A5N1K9|A5N1K9_CLOK5	28.2	59	15	15	Carbamidomethylation; Deamidation (NQ); Oxidation (M)	33300000	31900000	34700000	31500000	26500000	23500000	89700000	81400000	91800000	16000000	16300000	16300000	16000000	13400000	13500000	51200000	44600000	54100000	0.36:0.37:0.37:0.36:0.30:0.30:1.15:1.00:1.21	33700000	28300000	87600000	16200000	14300000	50000000	0.32:0.29:1.00	43240	PorA OS=Clostridium kluyveri (strain ATCC 8527 / DSM 555 / NCIMB 10680) OX=431943 GN=porA PE=4 SV=1
922	2598	A5N0B8|A5N0B8_CLOK5	28.15	7	2	2		49100	51600	32500	723000	805000	811000	0	0	0	49100	51600	32500	723000	805000	811000	0	0	0	64.00:64.00:64.00:64.00:64.00:64.00:-:-:-	44400	780000	0	44400	780000	0	64.00:64.00:-	32309	Lactamase_B domain-containing protein OS=Clostridium kluyveri (strain ATCC 8527 / DSM 555 / NCIMB 10680) OX=431943 GN=CKL_2552 PE=4 SV=1
518	642	sp|A5N6F5|ADD_CLOK5	28.12	11	4	4	Carbamidomethylation	3560000	4710000	3590000	2710000	5550000	5090000	589000	561000	659000	2610000	3740000	2470000	2710000	5550000	5090000	472000	447000	534000	5.84:8.36:5.52:6.05:12.41:11.38:1.05:1.00:1.19	4740000	5440000	618000	3730000	5440000	500000	7.46:10.89:1.00	39715	Adenosine deaminase OS=Clostridium kluyveri (strain ATCC 8527 / DSM 555 / NCIMB 10680) OX=431943 GN=add PE=3 SV=1
84	124	sp|A5N4S5|RPOA_CLOK5	28.11	55	18	18	Carbamidomethylation; Oxidation (M)	96700000	97100000	101000000	142000000	144000000	138000000	78100000	77600000	74900000	47500000	42200000	43700000	53300000	56700000	57900000	28200000	31900000	26700000	1.49:1.32:1.37:1.67:1.78:1.82:0.89:1.00:0.84	99000000	141000000	76900000	44500000	56000000	29000000	1.54:1.93:1.00	35260	DNA-directed RNA polymerase subunit alpha OS=Clostridium kluyveri (strain ATCC 8527 / DSM 555 / NCIMB 10680) OX=431943 GN=rpoA PE=3 SV=1
102	118	A5N766|A5N766_CLOK5	27.99	45	15	15	Deamidation (NQ); Oxidation (M)	54900000	55900000	55300000	82500000	80900000	80400000	10000000	15100000	11500000	26300000	28900000	29700000	39200000	39800000	41800000	4460000	7670000	5930000	3.43:3.77:3.88:5.11:5.19:5.45:0.58:1.00:0.77	55600000	81500000	13800000	28300000	40300000	6730000	4.21:5.99:1.00	48123	Homoserine dehydrogenase OS=Clostridium kluyveri (strain ATCC 8527 / DSM 555 / NCIMB 10680) OX=431943 GN=hom2 PE=3 SV=1
244	5092	A5N7V9|A5N7V9_CLOK5	27.94	36	10	10	Deamidation (NQ); Oxidation (M)	2650000	1790000	1710000	10500000	7580000	7350000	37200000	36300000	37600000	1330000	647000	739000	8680000	6220000	6090000	26100000	24700000	26300000	0.05:0.03:0.03:0.35:0.25:0.25:1.06:1.00:1.07	3090000	8740000	37000000	1840000	7000000	25700000	0.07:0.27:1.00	31619	Phosphate-binding protein OS=Clostridium kluyveri (strain ATCC 8527 / DSM 555 / NCIMB 10680) OX=431943 GN=pstS PE=3 SV=1
845	5368	A5N213|A5N213_CLOK5	27.94	6	2	2		1810000	1770000	1920000	5290000	3650000	3820000	875000	874000	735000	1810000	1770000	1920000	5290000	3650000	3820000	875000	874000	735000	2.07:2.03:2.20:6.05:4.18:4.37:1.00:1.00:0.84	1840000	4260000	856000	1840000	4260000	856000	2.15:4.97:1.00	34947	Polbeta domain-containing protein OS=Clostridium kluyveri (strain ATCC 8527 / DSM 555 / NCIMB 10680) OX=431943 GN=CKL_3151 PE=4 SV=1
28	69	A5N5C2|A5N5C2_CLOK5	27.76	29	24	23	Carbamidomethylation; Deamidation (NQ); Oxidation (M)	185000000	177000000	162000000	141000000	83900000	81300000	71700000	85600000	66100000	174000000	164000000	148000000	120000000	64400000	60700000	63900000	73300000	60200000	2.38:2.23:2.02:1.64:0.88:0.83:0.87:1.00:0.82	175000000	102000000	76000000	162000000	81800000	65800000	2.47:1.24:1.00	113275	Predicted peptidase OS=Clostridium kluyveri (strain ATCC 8527 / DSM 555 / NCIMB 10680) OX=431943 GN=CKL_0449 PE=4 SV=1
415	321	A5N2L1|A5N2L1_CLOK5	27.55	47	8	8	Carbamidomethylation	6270000	6730000	6780000	7310000	7910000	5450000	14500000	19600000	18300000	3480000	3330000	4320000	5510000	4130000	3520000	10900000	11600000	10100000	0.30:0.29:0.37:0.47:0.36:0.30:0.94:1.00:0.87	6700000	6890000	18900000	3710000	4390000	10900000	0.34:0.40:1.00	28909	Uncharacterized protein OS=Clostridium kluyveri (strain ATCC 8527 / DSM 555 / NCIMB 10680) OX=431943 GN=CKL_3354 PE=4 SV=1
912	601	sp|A5N7Z7|COAD_CLOK5	27.47	23	3	3		1840000	1790000	1710000	166000	222000	116000	677000	551000	494000	1840000	1790000	1710000	166000	222000	116000	677000	551000	494000	3.35:3.24:3.10:0.30:0.40:0.21:1.23:1.00:0.90	1780000	168000	574000	1780000	168000	574000	3.10:0.29:1.00	18376	Phosphopantetheine adenylyltransferase OS=Clostridium kluyveri (strain ATCC 8527 / DSM 555 / NCIMB 10680) OX=431943 GN=coaD PE=3 SV=1
693	823	A5MZ49|A5MZ49_CLOK5	27.44	11	3	3		6830000	7610000	7680000	5210000	5380000	5090000	4780000	5040000	4470000	5050000	5640000	5720000	3940000	4070000	3740000	2970000	3120000	2720000	1.62:1.81:1.83:1.26:1.31:1.20:0.95:1.00:0.87	7370000	5230000	4760000	5470000	3920000	2940000	1.86:1.33:1.00	16737	CheW3 OS=Clostridium kluyveri (strain ATCC 8527 / DSM 555 / NCIMB 10680) OX=431943 GN=cheW3 PE=4 SV=1
210	179	A5N353|A5N353_CLOK5	27.32	17	7	7	Carbamidomethylation	10600000	10300000	10300000	6450000	6650000	5500000	102000	17800	51800	7260000	7350000	7050000	4530000	5060000	4730000	102000	17800	51800	64.00:64.00:64.00:64.00:64.00:64.00:5.72:1.00:2.92	10400000	6200000	67400	7220000	4770000	67400	64.00:64.00:1.00	63635	Pyruvate kinase OS=Clostridium kluyveri (strain ATCC 8527 / DSM 555 / NCIMB 10680) OX=431943 GN=pyk PE=3 SV=1
460	864	A5N6G9|A5N6G9_CLOK5	27.32	84	4	4	Deamidation (NQ); Oxidation (M)	112000000	116000000	103000000	64200000	63100000	55200000	120000000	117000000	110000000	101000000	104000000	92100000	57800000	57000000	49000000	108000000	105000000	97900000	0.97:0.99:0.88:0.55:0.54:0.47:1.03:1.00:0.93	110000000	60900000	116000000	99300000	54600000	104000000	0.96:0.53:1.00	9941	Predicted microcompartment shellprotein OS=Clostridium kluyveri (strain ATCC 8527 / DSM 555 / NCIMB 10680) OX=431943 GN=CKL_0849 PE=4 SV=1
151	108	A5N7J8|A5N7J8_CLOK5	27.27	65	13	13	Carbamidomethylation; Deamidation (NQ); Oxidation (M)	96500000	94900000	96600000	56300000	56200000	46300000	75700000	70100000	79100000	45400000	44700000	47700000	31400000	31800000	29100000	39400000	31000000	39600000	1.46:1.44:1.54:1.01:1.03:0.94:1.27:1.00:1.28	96500000	53000000	75000000	45900000	30800000	36700000	1.25:0.84:1.00	30744	Stage 0 sporulation protein A homolog OS=Clostridium kluyveri (strain ATCC 8527 / DSM 555 / NCIMB 10680) OX=431943 GN=spo0A PE=4 SV=1
19	23	A5N5V6|A5N5V6_CLOK5	27.2	60	32	32	Carbamidomethylation; Deamidation (NQ); Oxidation (M)	756000000	775000000	796000000	903000000	853000000	845000000	1270000000	1270000000	1270000000	485000000	514000000	527000000	431000000	401000000	417000000	373000000	348000000	371000000	1.39:1.48:1.51:1.24:1.15:1.20:1.07:1.00:1.06	781000000	872000000	1270000000	509000000	417000000	364000000	1.40:1.14:1.00	61444	Acyl-CoA dehydrogenase short-chain specific OS=Clostridium kluyveri (strain ATCC 8527 / DSM 555 / NCIMB 10680) OX=431943 GN=CKL_0633 PE=3 SV=1
434	273	sp|A5N2L8|PYRB_CLOK5	27.13	32	9	9	Carbamidomethylation	2880000	3000000	4160000	5640000	5330000	5870000	0	40400	38300	1280000	1510000	1430000	2640000	2800000	2810000	0	0	0	64.00:64.00:64.00:64.00:64.00:64.00:-:-:-	3630000	5800000	78600	1410000	2750000	0	64.00:64.00:-	34840	Aspartate carbamoyltransferase OS=Clostridium kluyveri (strain ATCC 8527 / DSM 555 / NCIMB 10680) OX=431943 GN=pyrB PE=3 SV=1
614	426	A5N2Y0|A5N2Y0_CLOK5	27.02	53	4	4	Carbamidomethylation	6450000	7000000	6950000	3510000	3320000	3120000	6510000	6360000	6680000	6140000	6560000	6420000	3510000	3320000	3070000	6400000	6360000	6310000	0.96:1.03:1.01:0.55:0.52:0.48:1.01:1.00:0.99	6800000	3350000	6600000	6370000	3300000	6360000	1.00:0.52:1.00	11385	Uncharacterized protein OS=Clostridium kluyveri (strain ATCC 8527 / DSM 555 / NCIMB 10680) OX=431943 GN=CKL_3485 PE=4 SV=1
684	377	A5N2J9|A5N2J9_CLOK5	26.97	38	4	4	Carbamidomethylation	1490000	1880000	2220000	766000	672000	840000	2310000	1820000	2760000	1490000	1880000	2170000	766000	672000	840000	2310000	1820000	2430000	0.82:1.03:1.19:0.42:0.37:0.46:1.26:1.00:1.33	2230000	787000	2720000	2180000	787000	2380000	0.92:0.33:1.00	16029	Uncharacterized protein OS=Clostridium kluyveri (strain ATCC 8527 / DSM 555 / NCIMB 10680) OX=431943 GN=CKL_3342 PE=3 SV=1
561	613	A5N211|A5N211_CLOK5	26.94	19	3	3		818000	659000	914000	4210000	4970000	3340000	736000	210000	665000	818000	659000	914000	4210000	4970000	3340000	736000	210000	665000	3.89:3.13:4.35:20.02:23.66:15.91:3.50:1.00:3.17	998000	4170000	748000	998000	4170000	748000	1.33:5.58:1.00	25349	Uncharacterized protein OS=Clostridium kluyveri (strain ATCC 8527 / DSM 555 / NCIMB 10680) OX=431943 GN=CKL_3149 PE=3 SV=1
591	446	sp|A5N3J1|UPP_CLOK5	26.86	37	6	6		5100000	5820000	4640000	1680000	1410000	1780000	5270000	5730000	5240000	3490000	4240000	3770000	1150000	840000	1230000	3840000	4660000	4000000	0.75:0.91:0.81:0.25:0.18:0.26:0.83:1.00:0.86	5440000	1650000	5440000	3840000	1100000	4170000	0.92:0.27:1.00	22822	Uracil phosphoribosyltransferase OS=Clostridium kluyveri (strain ATCC 8527 / DSM 555 / NCIMB 10680) OX=431943 GN=upp PE=3 SV=1
807	1064	A5MZC0|A5MZC0_CLOK5	26.85	4	2	2		344000	346000	311000	175000	203000	200000	776000	547000	532000	344000	346000	311000	175000	203000	200000	776000	547000	532000	0.63:0.63:0.57:0.32:0.37:0.37:1.42:1.00:0.97	333000	193000	618000	333000	193000	618000	0.54:0.31:1.00	54248	ThyX OS=Clostridium kluyveri (strain ATCC 8527 / DSM 555 / NCIMB 10680) OX=431943 GN=thyX PE=4 SV=1
1092	875	A5N1P1|A5N1P1_CLOK5	26.72	9	2	2		2560000	2560000	2900000	991000	738000	904000	29500	68300	8030	2560000	2560000	2900000	991000	738000	904000	29500	68300	8030	37.49:37.42:42.40:14.50:10.80:13.22:0.43:1.00:0.12	2670000	878000	35300	2670000	878000	35300	64.00:24.87:1.00	25017	Cupin_2 domain-containing protein OS=Clostridium kluyveri (strain ATCC 8527 / DSM 555 / NCIMB 10680) OX=431943 GN=CKL_3029 PE=4 SV=1
346	10190	A5N3R0|A5N3R0_CLOK5	26.7	10	4	4	Deamidation (NQ)	34000	180000	329000	29200	67600	57100	4320000	4650000	4850000	34000	180000	329000	29200	67600	57100	4320000	4240000	4220000	0.02:0.04:0.08:0.02:0.02:0.02:1.02:1.00:1.00	248000	51300	4780000	248000	51300	4260000	0.06:0.02:1.00	55128	Predicted hydrolase OS=Clostridium kluyveri (strain ATCC 8527 / DSM 555 / NCIMB 10680) OX=431943 GN=CKL_3771 PE=4 SV=1
135	477	A5N5A2|A5N5A2_CLOK5	26.32	20	13	13		1920000	2230000	1940000	16300000	16800000	17600000	1230000	1900000	1280000	1230000	1500000	1580000	5980000	6010000	5800000	0	0	0	64.00:64.00:64.00:64.00:64.00:64.00:-:-:-	2350000	17300000	1880000	1440000	5930000	0	64.00:64.00:-	81880	Predicted methyl-accepting chemotaxis protein OS=Clostridium kluyveri (strain ATCC 8527 / DSM 555 / NCIMB 10680) OX=431943 GN=CKL_0429 PE=3 SV=1
502	313	A5N6F9|A5N6F9_CLOK5	26.28	22	5	5	Carbamidomethylation	9350000	9080000	8780000	6490000	6850000	7380000	12100000	12000000	11700000	8690000	8500000	8410000	6490000	6830000	7360000	11800000	11800000	10900000	0.74:0.72:0.72:0.55:0.58:0.63:1.00:1.00:0.93	9100000	6910000	12000000	8560000	6890000	11500000	0.74:0.60:1.00	28105	NADH dehydrogenase-related protein OS=Clostridium kluyveri (strain ATCC 8527 / DSM 555 / NCIMB 10680) OX=431943 GN=CKL_0839 PE=4 SV=1
82	93	A5N4M0|A5N4M0_CLOK5	26.23	25	16	13	Carbamidomethylation	22800000	24500000	21100000	10200000	11600000	11100000	561000	668000	849000	13600000	13300000	13100000	5560000	7170000	6310000	177000	50900	71300	64.00:64.00:64.00:64.00:64.00:64.00:3.47:1.00:1.40	24900000	11100000	812000	13300000	6350000	149000	64.00:42.48:1.00	91716	ClpC OS=Clostridium kluyveri (strain ATCC 8527 / DSM 555 / NCIMB 10680) OX=431943 GN=clpC PE=3 SV=1
830	419	A5N6E8|A5N6E8_CLOK5	26.18	10	3	3	Carbamidomethylation	2420000	1420000	2540000	204000	199000	225000	326000	255000	278000	2420000	1420000	2540000	204000	199000	225000	326000	255000	278000	9.49:5.56:9.98:0.80:0.78:0.88:1.28:1.00:1.09	2130000	209000	286000	2130000	209000	286000	7.43:0.73:1.00	49287	NifK1 OS=Clostridium kluyveri (strain ATCC 8527 / DSM 555 / NCIMB 10680) OX=431943 GN=nifK1 PE=4 SV=1
426	782	A5N7E5|A5N7E5_CLOK5	26.11	9	4	4	Carbamidomethylation	170000	296000	382000	2420000	2300000	2430000	127000	200000	210000	170000	296000	382000	1780000	1710000	1870000	127000	200000	210000	0.85:1.48:1.91:8.91:8.55:9.35:0.63:1.00:1.05	322000	2380000	179000	322000	1790000	179000	1.80:10.00:1.00	54036	UDP-N-acetylmuramoyl-L-alanyl-D-glutamate--2 6-diaminopimelate ligase OS=Clostridium kluyveri (strain ATCC 8527 / DSM 555 / NCIMB 10680) OX=431943 GN=murE PE=3 SV=1
343	275	A5N0P9|A5N0P9_CLOK5	26.11	24	8	8	Carbamidomethylation; Deamidation (NQ)	4460000	4630000	5130000	11700000	10100000	10700000	1410000	2160000	2320000	3120000	3450000	3750000	7130000	6110000	6610000	569000	1240000	1440000	2.52:2.79:3.03:5.77:4.94:5.34:0.46:1.00:1.16	4990000	10800000	2390000	3440000	6620000	1300000	2.64:5.08:1.00	45379	Phosphoribosylamine--glycine ligase OS=Clostridium kluyveri (strain ATCC 8527 / DSM 555 / NCIMB 10680) OX=431943 GN=purD PE=3 SV=1
442	390	A5N4K6|A5N4K6_CLOK5	26	41	4	4	Oxidation (M)	12100000	13000000	13600000	13700000	14900000	12400000	24900000	25100000	24100000	10300000	11000000	11800000	9260000	9770000	8070000	17500000	17300000	17700000	0.59:0.64:0.68:0.53:0.56:0.47:1.01:1.00:1.02	13000000	13700000	24700000	11000000	9040000	17500000	0.63:0.52:1.00	14009	4HBT domain-containing protein OS=Clostridium kluyveri (strain ATCC 8527 / DSM 555 / NCIMB 10680) OX=431943 GN=CKL_0173 PE=4 SV=1
421	350	sp|A5N6Y3|SYQ_CLOK5	25.98	9	5	5		4110000	4060000	4150000	6250000	4690000	4550000	2240000	2060000	1980000	3240000	2950000	3270000	4050000	3170000	2950000	2160000	2060000	1980000	1.57:1.43:1.59:1.97:1.54:1.43:1.05:1.00:0.96	4180000	5160000	2200000	3150000	3390000	2120000	1.49:1.60:1.00	64440	Glutamine--tRNA ligase OS=Clostridium kluyveri (strain ATCC 8527 / DSM 555 / NCIMB 10680) OX=431943 GN=glnS PE=3 SV=1
446	600	A5N1T0|A5N1T0_CLOK5	25.97	30	6	6	Carbamidomethylation; Deamidation (NQ)	1740000	2220000	2410000	3050000	2070000	2820000	9040000	9240000	9490000	1560000	2020000	1980000	2550000	1750000	2360000	6030000	6130000	6180000	0.25:0.33:0.32:0.42:0.29:0.38:0.98:1.00:1.01	2250000	2890000	9250000	1940000	2420000	6110000	0.32:0.40:1.00	33327	Uncharacterized protein OS=Clostridium kluyveri (strain ATCC 8527 / DSM 555 / NCIMB 10680) OX=431943 GN=CKL_3068 PE=4 SV=1
205	207	A5N1Z1|A5N1Z1_CLOK5	25.88	60	12	12	Deamidation (NQ); Oxidation (M)	409000000	629000000	676000000	207000000	200000000	195000000	557000000	610000000	709000000	349000000	580000000	624000000	103000000	94100000	97300000	317000000	324000000	435000000	1.08:1.79:1.93:0.32:0.29:0.30:0.98:1.00:1.34	576000000	201000000	642000000	518000000	98100000	360000000	1.44:0.27:1.00	21589	Lactamase_B domain-containing protein OS=Clostridium kluyveri (strain ATCC 8527 / DSM 555 / NCIMB 10680) OX=431943 GN=CKL_3129 PE=4 SV=1
472	1578	A5N782|A5N782_CLOK5	25.79	24	7	7	Carbamidomethylation	4180000	3860000	4430000	10600000	9390000	8470000	4630000	4660000	4930000	3670000	3630000	3930000	6190000	6180000	5550000	4020000	2920000	3540000	1.26:1.24:1.35:2.12:2.11:1.90:1.38:1.00:1.21	4400000	9490000	5500000	3820000	5970000	4070000	0.94:1.47:1.00	32627	Predicted methyltransferase OS=Clostridium kluyveri (strain ATCC 8527 / DSM 555 / NCIMB 10680) OX=431943 GN=CKL_1121 PE=4 SV=1
543	930	sp|A5N450|MNMG_CLOK5	25.68	4	2	2		0	252000	230000	607000	567000	529000	0	0	0	0	252000	230000	607000	567000	529000	0	0	0	-:64.00:64.00:64.00:64.00:64.00:-:-:-	241000	568000	0	241000	568000	0	64.00:64.00:-	70923	tRNA uridine 5-carboxymethylaminomethyl modification enzyme MnmG OS=Clostridium kluyveri (strain ATCC 8527 / DSM 555 / NCIMB 10680) OX=431943 GN=mnmG PE=3 SV=1
65	98	A5N4L4|A5N4L4_CLOK5	25.6	27	19	19	Oxidation (M)	39900000	37800000	35500000	54600000	56000000	55700000	5510000	9230000	7930000	19600000	17200000	18400000	22500000	21900000	19400000	1870000	3500000	3020000	5.59:4.91:5.26:6.41:6.25:5.53:0.53:1.00:0.86	38400000	55400000	7740000	18400000	21200000	2820000	6.53:7.53:1.00	77232	Elongation factor G OS=Clostridium kluyveri (strain ATCC 8527 / DSM 555 / NCIMB 10680) OX=431943 GN=fusA1 PE=3 SV=1
147	166	sp|A5N258|SYT_CLOK5	25.54	23	12	12	Carbamidomethylation	11500000	11300000	13700000	25000000	24500000	23500000	900000	670000	779000	5180000	4760000	7060000	13300000	13100000	13200000	552000	239000	386000	21.65:19.89:29.53:55.60:54.61:55.32:2.31:1.00:1.61	14000000	24300000	963000	7170000	13200000	563000	12.74:23.42:1.00	73463	Threonine--tRNA ligase OS=Clostridium kluyveri (strain ATCC 8527 / DSM 555 / NCIMB 10680) OX=431943 GN=thrS PE=3 SV=1
329	262	A5N2W1|A5N2W1_CLOK5	25.45	10	5	5	Carbamidomethylation	3560000	3850000	3500000	2820000	2280000	1870000	88300	199000	83500	2820000	3280000	2950000	2730000	1130000	1110000	88300	168000	83500	16.85:19.58:17.62:16.30:6.74:6.63:0.53:1.00:0.50	3640000	3620000	179000	3020000	2680000	147000	20.51:18.19:1.00	55605	Uncharacterized protein OS=Clostridium kluyveri (strain ATCC 8527 / DSM 555 / NCIMB 10680) OX=431943 GN=CKL_3466 PE=4 SV=1
507	2438	A5N4D9|A5N4D9_CLOK5	25.45	22	6	6	Carbamidomethylation; Deamidation (NQ)	1330000	1340000	1250000	2810000	2600000	2870000	934000	882000	780000	801000	876000	874000	1580000	1680000	1380000	611000	515000	438000	1.55:1.70:1.70:3.06:3.26:2.69:1.19:1.00:0.85	1430000	2760000	865000	935000	1550000	521000	1.79:2.97:1.00	38276	NMO domain-containing protein OS=Clostridium kluyveri (strain ATCC 8527 / DSM 555 / NCIMB 10680) OX=431943 GN=CKL_0100 PE=4 SV=1
438	269	A5N145|A5N145_CLOK5	25.31	33	5	5	Deamidation (NQ)	16000000	17400000	21600000	16300000	10400000	10300000	5930000	7080000	6320000	10600000	12000000	15800000	10400000	8190000	8490000	4000000	4880000	3970000	2.17:2.46:3.23:2.13:1.68:1.74:0.82:1.00:0.81	18300000	14800000	6440000	12800000	9020000	4280000	2.99:2.11:1.00	16850	Predicted flavodoxin OS=Clostridium kluyveri (strain ATCC 8527 / DSM 555 / NCIMB 10680) OX=431943 GN=CKL_2829 PE=4 SV=1
348	163	A5N5S5|A5N5S5_CLOK5	25.27	20	8	8	Carbamidomethylation	12100000	6800000	7330000	6690000	6820000	5690000	989000	1190000	1520000	5780000	5100000	5220000	4980000	5150000	4330000	792000	849000	1320000	6.81:6.01:6.15:5.87:6.07:5.10:0.93:1.00:1.56	9460000	6650000	1630000	5370000	4820000	1290000	4.15:3.73:1.00	54936	Proline--tRNA ligase OS=Clostridium kluyveri (strain ATCC 8527 / DSM 555 / NCIMB 10680) OX=431943 GN=proS PE=3 SV=1
485	1424	A5N243|A5N243_CLOK5	25.15	17	6	6		1000000	879000	803000	2060000	2330000	3290000	2140000	2130000	2930000	757000	867000	736000	1450000	1730000	3030000	1650000	1510000	1850000	0.50:0.57:0.49:0.96:1.14:2.00:1.09:1.00:1.22	1060000	2680000	2750000	903000	2070000	1690000	0.53:1.22:1.00	53824	SpeA1 OS=Clostridium kluyveri (strain ATCC 8527 / DSM 555 / NCIMB 10680) OX=431943 GN=speA1 PE=3 SV=1
715	1361	A5N7A3|A5N7A3_CLOK5	25.13	41	4	4		11100000	10500000	11000000	10600000	9780000	11000000	18400000	19500000	20000000	10300000	9590000	9930000	9880000	9180000	10500000	13800000	14800000	15600000	0.70:0.65:0.67:0.67:0.62:0.71:0.93:1.00:1.05	10900000	10400000	19300000	9930000	9860000	14700000	0.68:0.67:1.00	10707	Uncharacterized protein OS=Clostridium kluyveri (strain ATCC 8527 / DSM 555 / NCIMB 10680) OX=431943 GN=CKL_1142 PE=4 SV=1
288	137	A5N6W5|A5N6W5_CLOK5	25.12	30	9	9		42800000	44100000	41900000	4400000	421000	643000	872000	873000	449000	26600000	27500000	26800000	4230000	264000	551000	311000	388000	0	64.00:64.00:64.00:10.90:0.68:1.42:0.80:1.00:0	42900000	2090000	848000	27000000	1810000	349000	64.00:5.18:1.00	48530	Predicted glycosyl hydrolase OS=Clostridium kluyveri (strain ATCC 8527 / DSM 555 / NCIMB 10680) OX=431943 GN=CKL_1004 PE=4 SV=1
298	134	A5N277|A5N277_CLOK5	25.06	65	13	13	Carbamidomethylation; Deamidation (NQ)	27200000	30600000	30200000	10700000	12000000	9680000	1100000	1870000	2150000	12700000	13400000	14000000	6140000	6420000	5000000	244000	734000	828000	17.25:18.29:19.08:8.36:8.74:6.81:0.33:1.00:1.13	29400000	12300000	1720000	13400000	6070000	613000	21.81:9.91:1.00	29033	Predicted transport protein OS=Clostridium kluyveri (strain ATCC 8527 / DSM 555 / NCIMB 10680) OX=431943 GN=CKL_3220 PE=4 SV=1
468	282	A5N4I7|A5N4I7_CLOK5	25.01	41	7	7	Carbamidomethylation	5710000	6540000	7430000	11300000	8030000	8930000	3550000	3440000	4420000	4350000	4900000	5940000	9650000	6420000	6790000	1990000	1780000	2450000	2.44:2.75:3.33:5.41:3.60:3.81:1.11:1.00:1.37	6580000	9620000	3950000	5060000	7620000	2070000	2.44:3.68:1.00	26464	Stage 0 sporulation protein A homolog OS=Clostridium kluyveri (strain ATCC 8527 / DSM 555 / NCIMB 10680) OX=431943 GN=CKL_0148 PE=4 SV=1
499	407	A5N5X3|A5N5X3_CLOK5	24.97	2	2	2		220000	134000	181000	1270000	1150000	1310000	0	0	0	220000	134000	181000	1270000	1150000	1310000	0	0	0	64.00:64.00:64.00:64.00:64.00:64.00:-:-:-	206000	1250000	0	206000	1250000	0	64.00:64.00:-	119698	Carbamoyl-phosphate synthase large chain OS=Clostridium kluyveri (strain ATCC 8527 / DSM 555 / NCIMB 10680) OX=431943 GN=carB1 PE=3 SV=1
366	330	A5N8M5|A5N8M5_CLOK5	24.92	4	3	3		1050000	972000	1070000	79100	96000	133000	0	0	0	1050000	972000	1070000	79100	96000	133000	0	0	0	64.00:64.00:64.00:64.00:64.00:64.00:-:-:-	1030000	109000	0	1030000	109000	0	64.00:64.00:-	96321	Aldehyde-alcohol dehydrogenase OS=Clostridium kluyveri (strain ATCC 8527 / DSM 555 / NCIMB 10680) OX=431943 GN=aad PE=3 SV=1
1005	28868	A5N5C3|A5N5C3_CLOK5	24.84	31	2	2	Carbamidomethylation	589000	475000	707000	1040000	230000	131000	2710000	3020000	2750000	589000	475000	707000	1040000	230000	131000	2710000	3020000	2750000	0.20:0.16:0.23:0.34:0.08:0.04:0.90:1.00:0.91	590000	700000	2830000	590000	700000	2830000	0.21:0.25:1.00	10173	Thiamine_BP domain-containing protein OS=Clostridium kluyveri (strain ATCC 8527 / DSM 555 / NCIMB 10680) OX=431943 GN=CKL_0450 PE=3 SV=1
129	91	A5N3U7|A5N3U7_CLOK5	24.81	55	19	19	Carbamidomethylation; Deamidation (NQ); Oxidation (M)	56800000	58100000	61300000	54900000	51200000	53100000	58900000	59700000	63500000	21800000	22800000	23400000	17200000	15500000	14500000	17400000	17600000	18000000	1.24:1.30:1.33:0.98:0.88:0.82:0.99:1.00:1.02	58900000	54800000	62100000	22700000	15700000	17700000	1.28:0.89:1.00	47775	Uncharacterized protein OS=Clostridium kluyveri (strain ATCC 8527 / DSM 555 / NCIMB 10680) OX=431943 GN=CKL_3815 PE=4 SV=1
252	260	A5N6G5|A5N6G5_CLOK5	24.7	40	11	11	Carbamidomethylation; Deamidation (NQ)	65900000	66400000	58500000	33900000	29200000	35600000	105000000	92400000	98400000	48200000	47100000	38800000	21100000	16300000	22900000	73800000	55200000	65000000	0.87:0.85:0.70:0.38:0.30:0.42:1.34:1.00:1.18	63700000	32900000	104000000	44700000	20100000	69600000	0.64:0.29:1.00	40215	Predicted microcompartment shellprotein OS=Clostridium kluyveri (strain ATCC 8527 / DSM 555 / NCIMB 10680) OX=431943 GN=CKL_0845 PE=3 SV=1
388	631	A5N679|A5N679_CLOK5	24.7	44	6	6	Carbamidomethylation; Oxidation (M)	11500000	10800000	12800000	10800000	10500000	12700000	20600000	21600000	21800000	10200000	9930000	11700000	8740000	8720000	9690000	14500000	14200000	14300000	0.72:0.70:0.83:0.62:0.62:0.68:1.02:1.00:1.01	11800000	11900000	22500000	10600000	9050000	14300000	0.74:0.63:1.00	15813	Uncharacterized protein OS=Clostridium kluyveri (strain ATCC 8527 / DSM 555 / NCIMB 10680) OX=431943 GN=CKL_0757 PE=4 SV=1
416	664	A5N8M4|A5N8M4_CLOK5	24.69	4	3	3		1780000	1950000	2080000	5300000	5760000	5280000	0	270000	318000	1780000	1700000	1790000	4490000	5320000	4620000	0	270000	318000	6.58:6.28:6.61:16.62:19.71:17.09:0:1.00:1.18	2020000	6120000	294000	1750000	5490000	294000	5.96:18.66:1.00	43578	MucB_RseB domain-containing protein OS=Clostridium kluyveri (strain ATCC 8527 / DSM 555 / NCIMB 10680) OX=431943 GN=CKL_1613 PE=4 SV=1
356	381	A5N269|A5N269_CLOK5	24.64	28	7	7	Carbamidomethylation; Oxidation (M)	3210000	3150000	2860000	12800000	16600000	15900000	477000	221000	753000	2470000	2680000	2570000	8820000	12500000	11800000	477000	221000	753000	11.17:12.10:11.61:39.84:56.46:53.41:2.16:1.00:3.40	3550000	15100000	726000	2930000	11000000	726000	4.03:15.21:1.00	28786	Ssb2 OS=Clostridium kluyveri (strain ATCC 8527 / DSM 555 / NCIMB 10680) OX=431943 GN=ssb2 PE=4 SV=1
403	414	sp|A5N3K4|PYRG_CLOK5	24.6	9	4	4	Carbamidomethylation	16000000	16900000	16500000	13600000	11200000	4910000	2900000	2570000	3790000	16000000	16900000	16500000	13300000	11000000	4570000	2900000	2570000	3790000	6.23:6.59:6.42:5.18:4.28:1.78:1.13:1.00:1.48	16500000	9880000	3090000	16500000	9610000	3090000	5.33:3.11:1.00	60633	CTP synthase OS=Clostridium kluyveri (strain ATCC 8527 / DSM 555 / NCIMB 10680) OX=431943 GN=pyrG PE=3 SV=1
618	480	A5N8H1|A5N8H1_CLOK5	24.6	13	3	3	Carbamidomethylation	278000	355000	192000	2470000	1630000	2680000	22100	212000	25300	278000	355000	192000	2470000	1630000	2680000	22100	212000	25300	1.31:1.67:0.91:11.64:7.67:12.66:0.10:1.00:0.12	275000	2490000	86500	275000	2490000	86500	3.18:28.85:1.00	31248	Predicted hydrolase OS=Clostridium kluyveri (strain ATCC 8527 / DSM 555 / NCIMB 10680) OX=431943 GN=CKL_1560 PE=3 SV=1
709	996	A5N4D0|A5N4D0_CLOK5	24.53	46	5	5	Carbamidomethylation	3630000	3910000	3020000	2690000	2830000	2040000	3080000	2980000	2090000	3630000	3670000	2970000	1260000	1600000	1200000	1830000	1970000	1460000	1.84:1.86:1.51:0.64:0.81:0.61:0.93:1.00:0.74	3570000	2560000	2860000	3420000	1390000	1750000	1.95:0.79:1.00	10546	Uncharacterized protein OS=Clostridium kluyveri (strain ATCC 8527 / DSM 555 / NCIMB 10680) OX=431943 GN=CKL_0084 PE=4 SV=1
195	225	A5MZC3|A5MZC3_CLOK5	24.4	51	10	10	Carbamidomethylation; Oxidation (M)	7410000	6630000	7630000	10900000	12400000	10300000	20500000	20600000	14700000	2840000	3490000	3170000	7040000	5920000	6650000	10600000	9500000	5300000	0.30:0.37:0.33:0.74:0.62:0.70:1.12:1.00:0.56	7380000	11500000	18600000	3170000	6540000	8470000	0.37:0.77:1.00	32561	Stage 0 sporulation protein A homolog OS=Clostridium kluyveri (strain ATCC 8527 / DSM 555 / NCIMB 10680) OX=431943 GN=CKL_2207 PE=4 SV=1
276	159	A5N2S3|A5N2S3_CLOK5	24.36	98	12	12	Carbamidomethylation; Oxidation (M)	225000000	237000000	218000000	205000000	206000000	182000000	323000000	306000000	309000000	133000000	127000000	122000000	115000000	121000000	99200000	166000000	159000000	167000000	0.84:0.80:0.77:0.72:0.76:0.62:1.04:1.00:1.05	228000000	199000000	316000000	127000000	112000000	164000000	0.78:0.68:1.00	13403	BMC circularly permuted domain-containing protein OS=Clostridium kluyveri (strain ATCC 8527 / DSM 555 / NCIMB 10680) OX=431943 GN=CKL_3417 PE=4 SV=1
461	329	A5N790|A5N790_CLOK5	24.34	48	8	8	Carbamidomethylation; Oxidation (M)	15400000	15600000	16100000	6890000	6250000	8050000	14000000	14000000	13700000	10800000	9710000	10700000	4670000	4370000	6080000	7150000	6820000	7030000	1.58:1.42:1.56:0.68:0.64:0.89:1.05:1.00:1.03	15800000	7670000	14200000	10400000	5570000	7000000	1.48:0.80:1.00	22234	Uncharacterized protein OS=Clostridium kluyveri (strain ATCC 8527 / DSM 555 / NCIMB 10680) OX=431943 GN=CKL_1129 PE=4 SV=1
174	228	A5MZU3|A5MZU3_CLOK5	24.3	55	12	12	Carbamidomethylation; Deamidation (NQ); Oxidation (M)	21200000	20900000	21300000	37400000	42000000	37900000	81900000	73700000	76300000	10600000	8360000	12500000	20700000	24300000	23100000	35500000	35400000	34400000	0.30:0.24:0.35:0.59:0.69:0.65:1.00:1.00:0.97	22400000	39200000	79000000	10500000	22700000	35100000	0.30:0.65:1.00	29244	Predicted lysine-arginine-ornithine-binding extracellular protein OS=Clostridium kluyveri (strain ATCC 8527 / DSM 555 / NCIMB 10680) OX=431943 GN=CKL_2377 PE=4 SV=1
886	898	A5N374|A5N374_CLOK5	24.29	37	3	3		790000	1040000	1160000	262000	698000	603000	3420000	3890000	3620000	790000	1040000	1160000	262000	698000	603000	3420000	3890000	3620000	0.20:0.27:0.30:0.07:0.18:0.15:0.88:1.00:0.93	1080000	617000	3650000	1080000	617000	3650000	0.30:0.17:1.00	12646	mRNA interferase OS=Clostridium kluyveri (strain ATCC 8527 / DSM 555 / NCIMB 10680) OX=431943 GN=CKL_3579 PE=3 SV=1
444	312	sp|A5N4N5|RL11_CLOK5	24.28	43	6	6		24400000	24100000	24900000	10500000	11800000	22700000	37900000	39300000	35400000	19800000	20000000	20500000	6770000	6490000	19300000	32500000	33600000	29900000	0.59:0.60:0.61:0.20:0.19:0.57:0.97:1.00:0.89	24500000	23700000	37600000	20100000	19300000	32000000	0.63:0.60:1.00	14777	50S ribosomal protein L11 OS=Clostridium kluyveri (strain ATCC 8527 / DSM 555 / NCIMB 10680) OX=431943 GN=rplK PE=3 SV=1
38	19	A5N7X3|A5N7X3_CLOK5	24.27	57	23	23	Carbamidomethylation; Deamidation (NQ); Oxidation (M)	103000000	107000000	107000000	71400000	71400000	71300000	2100000	1640000	1610000	38000000	39100000	39900000	25200000	27800000	24600000	0	0	0	64.00:64.00:64.00:64.00:64.00:64.00:-:-:-	106000000	71600000	2080000	39000000	25800000	0	64.00:64.00:-	56167	Stage IV sporulation protein A OS=Clostridium kluyveri (strain ATCC 8527 / DSM 555 / NCIMB 10680) OX=431943 GN=CKL_1362 PE=4 SV=1
200	421	sp|A5N4P7|RL3_CLOK5	24.24	56	15	15	Deamidation (NQ); Oxidation (M); Carbamidomethylation	22900000	22200000	22200000	43900000	43100000	42100000	60800000	63200000	52900000	15300000	14700000	14100000	19000000	18200000	17600000	29000000	29800000	23200000	0.51:0.49:0.48:0.64:0.61:0.59:0.97:1.00:0.78	22800000	43100000	60900000	14800000	18300000	29200000	0.51:0.62:1.00	22905	50S ribosomal protein L3 OS=Clostridium kluyveri (strain ATCC 8527 / DSM 555 / NCIMB 10680) OX=431943 GN=rplC PE=3 SV=1
383	2953	A5N5V1|A5N5V1_CLOK5	24.22	68	7	4	Carbamidomethylation	2130000	1840000	1380000	10500000	9080000	7100000	5520000	4880000	6060000	2130000	1840000	1380000	10500000	9080000	7100000	5250000	4880000	5980000	0.44:0.38:0.28:2.16:1.86:1.46:1.08:1.00:1.23	1780000	8900000	5550000	1780000	8900000	5370000	0.33:1.66:1.00	13102	Uncharacterized protein OS=Clostridium kluyveri (strain ATCC 8527 / DSM 555 / NCIMB 10680) OX=431943 GN=CKL_0628 PE=4 SV=1
354	314	A5N6Y0|A5N6Y0_CLOK5	24.21	24	7	7		2550000	3300000	2510000	5760000	5430000	5630000	1630000	1510000	1260000	1410000	1680000	1860000	4420000	4210000	4370000	1260000	1140000	624000	1.24:1.46:1.62:3.86:3.68:3.82:1.10:1.00:0.55	2860000	5630000	1600000	1730000	4330000	1060000	1.63:4.10:1.00	43935	SpsC OS=Clostridium kluyveri (strain ATCC 8527 / DSM 555 / NCIMB 10680) OX=431943 GN=spsC PE=3 SV=1
393	241	A5N218|A5N218_CLOK5	24.2	71	8	8	Carbamidomethylation	36400000	30600000	36900000	12100000	16000000	15200000	9080000	8930000	8730000	20100000	14500000	20400000	6280000	6370000	6100000	5730000	5290000	5590000	3.79:2.73:3.86:1.19:1.20:1.15:1.08:1.00:1.06	34600000	14400000	9010000	18300000	6250000	5540000	3.31:1.13:1.00	12518	Anti-sigma F factor antagonist OS=Clostridium kluyveri (strain ATCC 8527 / DSM 555 / NCIMB 10680) OX=431943 GN=spoIIAA PE=3 SV=1
80	110	sp|A5N4Q9|RL5_CLOK5	24.17	81	16	16	Carbamidomethylation; Deamidation (NQ); Oxidation (M)	63400000	64100000	52900000	66200000	65900000	59600000	206000000	202000000	174000000	29200000	27600000	23000000	23300000	20600000	21800000	89700000	82100000	61200000	0.36:0.34:0.28:0.28:0.25:0.27:1.09:1.00:0.75	62300000	65300000	195000000	26600000	21900000	77700000	0.34:0.28:1.00	20606	50S ribosomal protein L5 OS=Clostridium kluyveri (strain ATCC 8527 / DSM 555 / NCIMB 10680) OX=431943 GN=rplE PE=3 SV=1
847	457	A5N4R7|A5N4R7_CLOK5	24.09	11	4	4		4440000	4800000	4930000	14700000	15200000	15000000	26500	0	83700	4440000	4800000	4930000	11300000	11900000	10800000	26500	0	83700	64.00:64.00:64.00:64.00:64.00:64.00:64.00:-:64.00	4720000	15000000	66900	4720000	11300000	66900	64.00:64.00:1.00	47041	Protein translocase subunit SecY OS=Clostridium kluyveri (strain ATCC 8527 / DSM 555 / NCIMB 10680) OX=431943 GN=secY PE=3 SV=1
411	772	A5N1L1|A5N1L1_CLOK5	24.06	42	7	7	Oxidation (M); Carbamidomethylation; Deamidation (NQ)	5900000	5400000	6760000	8600000	11200000	11400000	52800000	36900000	51700000	5120000	4700000	5850000	6190000	8630000	8550000	36000000	21400000	35900000	0.24:0.22:0.27:0.29:0.40:0.40:1.68:1.00:1.67	6100000	11500000	52400000	5220000	8650000	35800000	0.15:0.24:1.00	21316	PorC OS=Clostridium kluyveri (strain ATCC 8527 / DSM 555 / NCIMB 10680) OX=431943 GN=porC PE=4 SV=1
171	71	A5N940|A5N940_CLOK5	24.04	30	13	13	Carbamidomethylation	26900000	31300000	27800000	5840000	5830000	3410000	288000	454000	1100000	12600000	14800000	10800000	1140000	1510000	750000	5270	261000	759000	48.26:56.49:41.25:4.37:5.78:2.87:0.02:1.00:2.91	29100000	5520000	867000	12700000	1350000	342000	37.18:3.94:1.00	57008	Predicted glycosyltransferase OS=Clostridium kluyveri (strain ATCC 8527 / DSM 555 / NCIMB 10680) OX=431943 GN=CKL_1779 PE=4 SV=1
186	322	A5N626|A5N626_CLOK5	24	25	10	10	Carbamidomethylation; Deamidation (NQ)	10600000	11100000	10500000	12900000	13700000	12700000	2060000	1790000	1540000	7510000	7800000	7560000	6800000	7270000	6540000	1190000	911000	625000	8.25:8.57:8.30:7.47:7.99:7.19:1.31:1.00:0.69	10800000	13300000	1810000	7620000	7100000	908000	8.39:7.82:1.00	56598	Threonine synthase OS=Clostridium kluyveri (strain ATCC 8527 / DSM 555 / NCIMB 10680) OX=431943 GN=thrC PE=3 SV=1
246	354	A5MZ43|A5MZ43_CLOK5	23.99	51	5	5	Oxidation (M); Carbamidomethylation; Deamidation (NQ)	64600000	65100000	62400000	28400000	25200000	24600000	69000000	67700000	74800000	52100000	52100000	52900000	23200000	18700000	19400000	48600000	47700000	55600000	1.09:1.09:1.11:0.49:0.39:0.41:1.02:1.00:1.17	64000000	26500000	70500000	52400000	20400000	50600000	1.03:0.40:1.00	13212	Stage 0 sporulation protein A homolog OS=Clostridium kluyveri (strain ATCC 8527 / DSM 555 / NCIMB 10680) OX=431943 GN=CKL_2127 PE=4 SV=1
674	476	A5MYU5|A5MYU5_CLOK5	23.91	14	3	3		2940000	2770000	3070000	987000	734000	605000	2570000	2860000	2660000	2940000	2770000	3070000	987000	734000	605000	2570000	2860000	2660000	1.03:0.97:1.08:0.35:0.26:0.21:0.90:1.00:0.93	2930000	832000	2690000	2930000	832000	2690000	1.09:0.31:1.00	36431	AB hydrolase-1 domain-containing protein OS=Clostridium kluyveri (strain ATCC 8527 / DSM 555 / NCIMB 10680) OX=431943 GN=CKL_2029 PE=4 SV=1
771	891	sp|A5N0Q2|PUR5_CLOK5	23.89	7	2	2		2640000	3040000	3140000	2870000	2830000	2870000	1400000	1630000	1460000	2640000	3040000	3140000	2870000	2830000	2870000	1400000	1630000	1460000	1.62:1.86:1.92:1.76:1.73:1.76:0.86:1.00:0.89	2940000	2860000	1500000	2940000	2860000	1500000	1.96:1.91:1.00	36276	Phosphoribosylformylglycinamidine cyclo-ligase OS=Clostridium kluyveri (strain ATCC 8527 / DSM 555 / NCIMB 10680) OX=431943 GN=purM PE=3 SV=1
1082	989	sp|A5N838|RIMP_CLOK5	23.83	19	2	2		1970000	1790000	1510000	1450000	1550000	1130000	2930000	3200000	3300000	1970000	1790000	1510000	1450000	1550000	1130000	2930000	3200000	3300000	0.62:0.56:0.47:0.45:0.48:0.35:0.91:1.00:1.03	1820000	1380000	3180000	1820000	1380000	3180000	0.57:0.43:1.00	17869	Ribosome maturation factor RimP OS=Clostridium kluyveri (strain ATCC 8527 / DSM 555 / NCIMB 10680) OX=431943 GN=rimP PE=3 SV=1
452	405	sp|A5N4K7|COAX_CLOK5	23.83	24	5	5		5250000	4900000	4820000	8740000	12900000	11900000	1070000	1610000	1100000	5230000	4820000	4710000	7960000	11900000	10900000	1070000	1610000	1100000	3.25:2.99:2.92:4.94:7.41:6.74:0.66:1.00:0.68	5070000	11200000	1490000	5000000	10200000	1490000	3.37:6.90:1.00	28324	Type III pantothenate kinase OS=Clostridium kluyveri (strain ATCC 8527 / DSM 555 / NCIMB 10680) OX=431943 GN=coaX PE=3 SV=1
733	371	A5N4P1|A5N4P1_CLOK5	23.79	54	3	3	Carbamidomethylation	6010000	7820000	10000000	2030000	1730000	2140000	7270000	8060000	4610000	6010000	7820000	10000000	2030000	1730000	2140000	7270000	8060000	4610000	0.75:0.97:1.24:0.25:0.21:0.27:0.90:1.00:0.57	7950000	2100000	6650000	7950000	2100000	6650000	1.20:0.32:1.00	8494	Ribosomal protein L7Ae-like protein OS=Clostridium kluyveri (strain ATCC 8527 / DSM 555 / NCIMB 10680) OX=431943 GN=CKL_0218 PE=4 SV=1
616	428	A5N8L5|A5N8L5_CLOK5	23.76	20	4	4	Carbamidomethylation	1630000	2950000	3500000	1830000	1920000	1730000	521000	490000	372000	1460000	2950000	3130000	1650000	1770000	1580000	521000	490000	372000	2.97:6.02:6.39:3.36:3.61:3.23:1.06:1.00:0.76	3330000	2030000	472000	3050000	1860000	472000	6.48:3.95:1.00	19477	Translation initiation factor IF-3 OS=Clostridium kluyveri (strain ATCC 8527 / DSM 555 / NCIMB 10680) OX=431943 GN=infC PE=3 SV=1
175	154	sp|A5N469|SYS_CLOK5	23.67	40	12	12	Carbamidomethylation; Deamidation (NQ); Oxidation (M)	5140000	6790000	6960000	21300000	18300000	18900000	14600000	13700000	13500000	2940000	4460000	4690000	12700000	10900000	12300000	7410000	7020000	7530000	0.42:0.63:0.67:1.80:1.55:1.76:1.05:1.00:1.07	6440000	19800000	14200000	4030000	12000000	7320000	0.55:1.64:1.00	48973	Serine--tRNA ligase OS=Clostridium kluyveri (strain ATCC 8527 / DSM 555 / NCIMB 10680) OX=431943 GN=serS PE=3 SV=1
257	334	A5N6B0|A5N6B0_CLOK5	23.61	39	12	12	Carbamidomethylation; Deamidation (NQ)	3890000	4190000	3500000	17400000	16000000	12900000	20400000	22700000	17200000	2760000	3210000	3020000	10700000	9520000	7170000	10300000	12000000	7160000	0.23:0.27:0.25:0.89:0.79:0.60:0.86:1.00:0.60	4390000	15600000	21700000	3000000	9140000	11400000	0.26:0.80:1.00	38888	Chorismate synthase OS=Clostridium kluyveri (strain ATCC 8527 / DSM 555 / NCIMB 10680) OX=431943 GN=aroC PE=3 SV=1
110	80	sp|A5N829|EFTS_CLOK5	23.6	60	17	17	Carbamidomethylation; Oxidation (M)	130000000	108000000	95800000	70300000	76500000	72100000	35900000	40300000	36000000	91500000	68700000	59900000	36200000	43900000	42600000	23600000	28100000	24000000	3.26:2.45:2.13:1.29:1.56:1.52:0.84:1.00:0.86	111000000	73400000	38600000	73400000	40900000	26400000	2.78:1.55:1.00	33953	Elongation factor Ts OS=Clostridium kluyveri (strain ATCC 8527 / DSM 555 / NCIMB 10680) OX=431943 GN=tsf PE=3 SV=1
70	88	sp|A5N3P1|SYI_CLOK5	23.54	19	14	14	Carbamidomethylation	13900000	11900000	14400000	24500000	26200000	24900000	10700000	3790000	3200000	6660000	6450000	7600000	12500000	12800000	13200000	10300000	3070000	2490000	2.17:2.10:2.48:4.08:4.17:4.32:3.36:1.00:0.81	15300000	26200000	6240000	8140000	12800000	5290000	1.54:2.43:1.00	120017	Isoleucine--tRNA ligase OS=Clostridium kluyveri (strain ATCC 8527 / DSM 555 / NCIMB 10680) OX=431943 GN=ileS PE=3 SV=1
550	523	A5N0Z0|A5N0Z0_CLOK5	23.37	27	6	6		3610000	4640000	3930000	14600000	16600000	14200000	1640000	3460000	5450000	2930000	4030000	3380000	9150000	10800000	8660000	1020000	1300000	4960000	2.25:3.10:2.60:7.04:8.28:6.67:0.79:1.00:3.81	4060000	15100000	3520000	3440000	9520000	2430000	1.42:3.92:1.00	38988	Predicted ABC transporter substrate-binding protein OS=Clostridium kluyveri (strain ATCC 8527 / DSM 555 / NCIMB 10680) OX=431943 GN=CKL_2774 PE=4 SV=1
215	125	A5N3Q0|A5N3Q0_CLOK5	23.35	22	10	10		15600000	15600000	13100000	8630000	8710000	8500000	340000	71800	0	9460000	9050000	6760000	3210000	3620000	3040000	0	0	0	64.00:64.00:64.00:64.00:64.00:64.00:-:-:-	14800000	8740000	412000	8420000	3290000	0	64.00:64.00:-	51263	Uncharacterized protein OS=Clostridium kluyveri (strain ATCC 8527 / DSM 555 / NCIMB 10680) OX=431943 GN=CKL_3761 PE=4 SV=1
665	391	A5N1R8|A5N1R8_CLOK5	23.32	5	2	2		6370000	3060000	6130000	695000	963000	918000	2040000	2670000	2070000	6370000	3060000	6130000	695000	963000	918000	2040000	2670000	2070000	2.39:1.15:2.30:0.26:0.36:0.34:0.77:1.00:0.78	5190000	859000	2260000	5190000	859000	2260000	2.29:0.38:1.00	40995	Predicted ABC transporter extracellular solute binding protein OS=Clostridium kluyveri (strain ATCC 8527 / DSM 555 / NCIMB 10680) OX=431943 GN=CKL_3056 PE=4 SV=1
87	127	A5N264|A5N264_CLOK5	23.32	51	15	15	Carbamidomethylation; Deamidation (NQ); Oxidation (M)	32700000	29100000	31500000	49700000	48400000	45200000	20600000	20600000	20400000	8430000	9950000	9830000	16600000	15900000	15100000	15400000	14400000	15100000	0.58:0.69:0.68:1.15:1.10:1.05:1.07:1.00:1.05	32600000	47800000	20600000	9550000	15900000	15000000	0.64:1.06:1.00	36431	Aspartate-semialdehyde dehydrogenase OS=Clostridium kluyveri (strain ATCC 8527 / DSM 555 / NCIMB 10680) OX=431943 GN=asd PE=3 SV=1
414	395	A5N5A4|A5N5A4_CLOK5	23.31	58	6	5	Carbamidomethylation; Oxidation (M)	17000000	10500000	11500000	22900000	24200000	22800000	20500000	17200000	17600000	10500000	8090000	9080000	20000000	21600000	20400000	18500000	15100000	15800000	0.70:0.53:0.60:1.32:1.43:1.35:1.22:1.00:1.04	13000000	23300000	18400000	9240000	20700000	16500000	0.56:1.25:1.00	13286	Nitrogen regulatory protein P-II OS=Clostridium kluyveri (strain ATCC 8527 / DSM 555 / NCIMB 10680) OX=431943 GN=CKL_0431 PE=3 SV=1
848	571	A5MYZ2|A5MYZ2_CLOK5	23.28	10	2	2		64000	61400	0	0	0	0	355000	146000	380000	64000	61400	0	0	0	0	194000	146000	162000	0.44:0.42:0:0:0:0:1.32:1.00:1.11	62700	0	357000	62700	0	167000	0.37:0:1.00	17178	Uncharacterized protein OS=Clostridium kluyveri (strain ATCC 8527 / DSM 555 / NCIMB 10680) OX=431943 GN=CKL_2076 PE=3 SV=1
337	392	A5MZM5|A5MZM5_CLOK5	23.2	10	5	5	Carbamidomethylation	1410000	14300000	12600000	5110000	3960000	5270000	1260000	1200000	1130000	1150000	13900000	12200000	4780000	3540000	5060000	1260000	1170000	1100000	0.99:11.92:10.49:4.10:3.04:4.35:1.08:1.00:0.95	11100000	4780000	1220000	10800000	4460000	1190000	9.06:3.75:1.00	66357	Predicted oligoendopeptidase OS=Clostridium kluyveri (strain ATCC 8527 / DSM 555 / NCIMB 10680) OX=431943 GN=CKL_2309 PE=3 SV=1
107	122	A5N7D7|A5N7D7_CLOK5	23.2	34	16	16	Deamidation (NQ)	30700000	32600000	33400000	38600000	38000000	39000000	5270000	6540000	5110000	16400000	15800000	18100000	13700000	13400000	15200000	2480000	3670000	1750000	4.47:4.30:4.93:3.73:3.64:4.14:0.68:1.00:0.48	32700000	38900000	5900000	17200000	14500000	2690000	6.39:5.39:1.00	60281	Inorganic diphosphatase OS=Clostridium kluyveri (strain ATCC 8527 / DSM 555 / NCIMB 10680) OX=431943 GN=ppaC PE=4 SV=1
868	606	A5N1X2|A5N1X2_CLOK5	23.12	16	2	2		32900000	31000000	31700000	1830000	2410000	1820000	9390000	77900	0	32900000	31000000	31700000	1830000	2410000	1820000	9390000	77900	0	64.00:64.00:64.00:23.47:30.89:23.34:64.00:1.00:0	31900000	2020000	4730000	31900000	2020000	4730000	6.73:0.43:1.00	15665	Uncharacterized protein OS=Clostridium kluyveri (strain ATCC 8527 / DSM 555 / NCIMB 10680) OX=431943 GN=CKL_3110 PE=4 SV=1
638	877	sp|A5N3H6|ATPE_CLOK5	23.02	42	7	7	Carbamidomethylation; Deamidation (NQ)	4550000	4470000	7230000	5540000	5820000	5550000	17300000	16400000	14500000	2490000	2430000	5250000	4600000	5010000	4500000	11400000	10700000	9000000	0.23:0.23:0.49:0.43:0.47:0.42:1.06:1.00:0.84	5420000	5710000	16200000	3390000	4700000	10400000	0.33:0.45:1.00	14861	ATP synthase epsilon chain OS=Clostridium kluyveri (strain ATCC 8527 / DSM 555 / NCIMB 10680) OX=431943 GN=atpC PE=3 SV=1
386	1580	sp|A5N7N8|TRPC_CLOK5	23.01	29	6	6	Deamidation (NQ)	31500	20300	93700	776000	492000	964000	4820000	5140000	4940000	31500	20300	93700	490000	270000	670000	3710000	3740000	4090000	0.02:0.02:0.03:0.13:0.07:0.18:0.99:1.00:1.09	95400	895000	5090000	95400	628000	3850000	0.02:0.16:1.00	29918	Indole-3-glycerol phosphate synthase OS=Clostridium kluyveri (strain ATCC 8527 / DSM 555 / NCIMB 10680) OX=431943 GN=trpC PE=3 SV=1
7	9	A5N6P0|A5N6P0_CLOK5	23	51	43	43	Carbamidomethylation; Oxidation (M)	149000000	151000000	149000000	147000000	147000000	141000000	8880000	8670000	7760000	51400000	52200000	50700000	24700000	23900000	22400000	457000	0	68200	64.00:64.00:64.00:64.00:64.00:64.00:64.00:-:64.00	151000000	146000000	9310000	51400000	23700000	525000	64.00:45.01:1.00	98334	Pyruvate phosphate dikinase OS=Clostridium kluyveri (strain ATCC 8527 / DSM 555 / NCIMB 10680) OX=431943 GN=ppdK PE=3 SV=1
419	402	sp|A5N7R0|HIS4_CLOK5	22.97	24	5	5		4280000	4500000	3960000	1340000	1030000	1300000	2330000	4240000	2250000	3090000	4140000	3040000	1220000	1030000	865000	1870000	4040000	1580000	0.76:1.03:0.75:0.30:0.25:0.21:0.46:1.00:0.39	4690000	1550000	3020000	3650000	1120000	2500000	1.46:0.45:1.00	25683	1-(5-phosphoribosyl)-5-[(5-phosphoribosylamino)methylideneamino] imidazole-4-carboxamide isomerase OS=Clostridium kluyveri (strain ATCC 8527 / DSM 555 / NCIMB 10680) OX=431943 GN=hisA PE=3 SV=1
11	45	sp|A5N4P0|RPOC_CLOK5	22.94	30	31	31	Carbamidomethylation; Oxidation (M); Deamidation (NQ)	35400000	37700000	35400000	54500000	52700000	55200000	8400000	7500000	9630000	6630000	7560000	5800000	13400000	13500000	13900000	4390000	4120000	6080000	1.61:1.83:1.41:3.25:3.28:3.36:1.06:1.00:1.48	36800000	55000000	9020000	6980000	13600000	5270000	1.32:2.58:1.00	131469	DNA-directed RNA polymerase subunit beta' OS=Clostridium kluyveri (strain ATCC 8527 / DSM 555 / NCIMB 10680) OX=431943 GN=rpoC PE=3 SV=1
25	33	A5N5U4|A5N5U4_CLOK5	22.77	78	22	22	Carbamidomethylation; Deamidation (NQ); Oxidation (M)	497000000	512000000	503000000	296000000	282000000	304000000	506000000	518000000	549000000	158000000	157000000	154000000	110000000	105000000	117000000	168000000	175000000	192000000	0.90:0.89:0.88:0.63:0.60:0.67:0.96:1.00:1.10	508000000	296000000	530000000	156000000	111000000	179000000	0.87:0.62:1.00	35646	Predicted extracellular substrate-binding protein OS=Clostridium kluyveri (strain ATCC 8527 / DSM 555 / NCIMB 10680) OX=431943 GN=CKL_0621 PE=4 SV=1
58	11	A5N5D0|A5N5D0_CLOK5	22.61	81	25	25	Carbamidomethylation; Deamidation (NQ); Oxidation (M)	15800000000	15100000000	13300000000	10300000000	10000000000	9460000000	8600000000	8530000000	8540000000	7730000000	7160000000	5020000000	3040000000	2680000000	2830000000	2250000000	2140000000	2230000000	3.62:3.35:2.35:1.42:1.26:1.33:1.05:1.00:1.04	14700000000	9910000000	8560000000	6640000000	2850000000	2210000000	3.01:1.29:1.00	35651	EtfA1 OS=Clostridium kluyveri (strain ATCC 8527 / DSM 555 / NCIMB 10680) OX=431943 GN=etfA1 PE=3 SV=1
380	152	A5N6M7|A5N6M7_CLOK5	22.56	73	7	7	Carbamidomethylation; Oxidation (M)	117000000	118000000	130000000	68600000	67800000	73300000	93600000	96300000	94600000	90900000	92800000	102000000	56400000	55300000	61200000	79400000	80900000	80500000	1.12:1.15:1.26:0.70:0.68:0.76:0.98:1.00:1.00	122000000	69900000	94800000	95100000	57600000	80300000	1.18:0.72:1.00	12746	Predicted HIT family protein OS=Clostridium kluyveri (strain ATCC 8527 / DSM 555 / NCIMB 10680) OX=431943 GN=CKL_0907 PE=4 SV=1
514	487	A5N0C7|A5N0C7_CLOK5	22.5	53	7	7	Carbamidomethylation	4980000	2270000	5130000	7520000	9180000	9940000	5320000	5540000	4250000	4330000	1130000	4230000	4630000	5110000	5250000	3060000	3300000	2840000	1.31:0.34:1.28:1.41:1.55:1.59:0.93:1.00:0.86	4410000	8880000	5100000	3350000	5000000	3070000	1.09:1.63:1.00	17346	Uncharacterized protein OS=Clostridium kluyveri (strain ATCC 8527 / DSM 555 / NCIMB 10680) OX=431943 GN=CKL_2561 PE=3 SV=1
427	375	A5N268|A5N268_CLOK5	22.46	50	8	8	Carbamidomethylation; Deamidation (NQ)	22100000	18400000	22500000	26700000	26500000	23000000	44700000	47400000	45200000	19900000	16400000	18500000	15800000	16000000	12000000	30400000	30800000	29800000	0.65:0.53:0.60:0.51:0.52:0.39:0.99:1.00:0.97	22200000	27500000	49400000	18900000	16300000	33500000	0.57:0.49:1.00	25460	2 3 4 5-tetrahydropyridine-2 6-dicarboxylate N-acetyltransferase OS=Clostridium kluyveri (strain ATCC 8527 / DSM 555 / NCIMB 10680) OX=431943 GN=dapD PE=3 SV=1
881	5895	A5N7C3|A5N7C3_CLOK5	22.42	17	3	3		178000	413000	329000	1600000	497000	600000	4970000	4730000	4420000	178000	413000	329000	1600000	497000	600000	4970000	4730000	4420000	0.04:0.09:0.07:0.34:0.11:0.13:1.05:1.00:0.93	320000	1070000	4710000	320000	1070000	4710000	0.07:0.23:1.00	19425	Flagellar protein FliL OS=Clostridium kluyveri (strain ATCC 8527 / DSM 555 / NCIMB 10680) OX=431943 GN=fliL PE=3 SV=1
850	690	A5N5M7|A5N5M7_CLOK5	22.39	33	3	3	Carbamidomethylation	2230000	2850000	2920000	868000	808000	492000	3690000	4120000	3970000	2230000	2850000	2920000	868000	808000	492000	3690000	4120000	3970000	0.54:0.69:0.71:0.21:0.20:0.12:0.90:1.00:0.96	2670000	866000	3930000	2670000	866000	3930000	0.68:0.22:1.00	11002	Uncharacterized protein OS=Clostridium kluyveri (strain ATCC 8527 / DSM 555 / NCIMB 10680) OX=431943 GN=CKL_0554 PE=4 SV=1
424	378	A5N2Y6|A5N2Y6_CLOK5	22.37	7	2	2		788000	862000	816000	40500	79900	70800	0	0	0	788000	862000	816000	40500	79900	70800	0	0	0	64.00:64.00:64.00:64.00:64.00:64.00:-:-:-	852000	63800	0	852000	63800	0	64.00:64.00:-	50176	Glucose-6-phosphate isomerase OS=Clostridium kluyveri (strain ATCC 8527 / DSM 555 / NCIMB 10680) OX=431943 GN=pgi PE=3 SV=1
875	1063	A5MZC2|A5MZC2_CLOK5	22.27	14	2	2		370000	525000	444000	1410000	985000	1100000	1140000	1140000	1290000	370000	525000	444000	1410000	985000	1100000	1140000	1140000	1290000	0.32:0.46:0.39:1.23:0.86:0.96:1.00:1.00:1.13	446000	1160000	1190000	446000	1160000	1190000	0.37:0.98:1.00	16813	CheX domain-containing protein OS=Clostridium kluyveri (strain ATCC 8527 / DSM 555 / NCIMB 10680) OX=431943 GN=CKL_2206 PE=4 SV=1
834	449	A5N7D9|A5N7D9_CLOK5	22.21	26	3	3		602000	1180000	1070000	2440000	2300000	3300000	143000	50700	167000	602000	1180000	1070000	2440000	2300000	3300000	143000	50700	167000	11.86:23.21:21.01:48.17:45.28:64.00:2.83:1.00:3.29	949000	3790000	181000	949000	3790000	181000	5.25:20.97:1.00	15717	Uncharacterized protein OS=Clostridium kluyveri (strain ATCC 8527 / DSM 555 / NCIMB 10680) OX=431943 GN=CKL_1178 PE=4 SV=1
286	182	A5N372|A5N372_CLOK5	22.08	37	9	9	Carbamidomethylation	42000000	39100000	37700000	48600000	45200000	43400000	13900000	11900000	16600000	19800000	18400000	17000000	22400000	20700000	19400000	6140000	8430000	8930000	2.35:2.18:2.02:2.66:2.45:2.30:0.73:1.00:1.06	39800000	45700000	15700000	18400000	20800000	8460000	2.18:2.46:1.00	33643	TktB OS=Clostridium kluyveri (strain ATCC 8527 / DSM 555 / NCIMB 10680) OX=431943 GN=tktB PE=4 SV=1
973	1410	A5N7Y2|A5N7Y2_CLOK5	22.07	8	2	2	Deamidation (NQ)	173000	348000	400000	2050000	1610000	1850000	20300	12600	0	173000	348000	400000	2050000	1610000	1850000	20300	12600	0	13.74:27.70:31.80:64.00:64.00:64.00:1.61:1.00:0	320000	1830000	32900	320000	1830000	32900	9.75:55.82:1.00	25027	Uncharacterized protein OS=Clostridium kluyveri (strain ATCC 8527 / DSM 555 / NCIMB 10680) OX=431943 GN=CKL_1371 PE=4 SV=1
64	81	A5N108|A5N108_CLOK5	22.07	90	24	24	Carbamidomethylation; Deamidation (NQ); Oxidation (M)	1030000000	1040000000	1030000000	2310000000	2100000000	2100000000	1070000000	1150000000	1080000000	459000000	447000000	447000000	916000000	758000000	836000000	435000000	486000000	415000000	0.94:0.92:0.92:1.88:1.56:1.72:0.90:1.00:0.85	1030000000	2170000000	1100000000	451000000	837000000	445000000	1.01:1.88:1.00	24981	Hrb OS=Clostridium kluyveri (strain ATCC 8527 / DSM 555 / NCIMB 10680) OX=431943 GN=hrb PE=4 SV=1
829	408	A5N3V3|A5N3V3_CLOK5	22.04	30	4	4	Carbamidomethylation	2380000	2490000	2480000	3040000	3030000	2500000	590000	452000	714000	2040000	2280000	2240000	2930000	2970000	2500000	503000	292000	580000	6.99:7.82:7.66:10.03:10.18:8.57:1.72:1.00:1.99	2450000	2880000	678000	2190000	2800000	552000	3.97:5.08:1.00	20202	Pyrophosphatase-related protein OS=Clostridium kluyveri (strain ATCC 8527 / DSM 555 / NCIMB 10680) OX=431943 GN=CKL_3821 PE=4 SV=1
986	15278	A5N3D0|A5N3D0_CLOK5	22.01	16	2	2	Deamidation (NQ)	245000	298000	533000	13500	161000	44800	3950000	4150000	3880000	245000	298000	533000	13500	161000	44800	3690000	3860000	3600000	0.06:0.08:0.14:0.02:0.04:0.02:0.96:1.00:0.93	509000	92800	3990000	509000	92800	3710000	0.14:0.02:1.00	15733	Uncharacterized protein OS=Clostridium kluyveri (strain ATCC 8527 / DSM 555 / NCIMB 10680) OX=431943 GN=CKL_3636 PE=4 SV=1
505	1132	A5N154|A5N154_CLOK5	21.98	11	3	3		143000	128000	129000	976000	642000	556000	218000	325000	364000	143000	128000	129000	976000	642000	556000	218000	325000	364000	0.44:0.39:0.40:3.00:1.97:1.71:0.67:1.00:1.12	133000	965000	341000	133000	965000	341000	0.39:2.83:1.00	32384	Predicted hydrolase OS=Clostridium kluyveri (strain ATCC 8527 / DSM 555 / NCIMB 10680) OX=431943 GN=CKL_2838 PE=4 SV=1
977	10207	sp|A5MZ48|CHED_CLOK5	21.8	15	2	2		0	77700	57500	263000	232000	511000	374000	681000	511000	0	77700	57500	263000	232000	511000	374000	681000	511000	0:0.11:0.08:0.39:0.34:0.75:0.55:1.00:0.75	67600	498000	579000	67600	498000	579000	0.12:0.86:1.00	17270	Probable chemoreceptor glutamine deamidase CheD OS=Clostridium kluyveri (strain ATCC 8527 / DSM 555 / NCIMB 10680) OX=431943 GN=cheD PE=3 SV=1
433	639	A5N3U6|A5N3U6_CLOK5	21.59	18	5	5	Carbamidomethylation; Oxidation (M)	2850000	2560000	2180000	6220000	5740000	4730000	30600	13100	243000	2380000	2140000	1680000	5500000	4860000	4150000	30600	13100	243000	64.00:64.00:64.00:64.00:64.00:64.00:2.33:1.00:18.51	2530000	5560000	95700	2070000	4840000	95700	21.58:50.53:1.00	38594	Predicted hydrolase OS=Clostridium kluyveri (strain ATCC 8527 / DSM 555 / NCIMB 10680) OX=431943 GN=CKL_3810 PE=3 SV=1
508	387	A5N503|A5N503_CLOK5	21.58	9	4	4		553000	1130000	753000	5010000	4500000	4390000	6710	119000	19400	553000	943000	516000	4250000	3960000	3840000	6710	119000	19400	4.63:7.89:4.32:35.57:33.16:32.19:0.06:1.00:0.16	973000	4630000	48500	759000	4020000	48500	15.65:64.00:1.00	43522	Predicted oxidoreductase OS=Clostridium kluyveri (strain ATCC 8527 / DSM 555 / NCIMB 10680) OX=431943 GN=CKL_0330 PE=4 SV=1
21	44	A5N5A5|A5N5A5_CLOK5	21.48	34	21	20	Carbamidomethylation; Deamidation (NQ)	20400000	20800000	26700000	48000000	47100000	42300000	3680000	4660000	8410000	8190000	8400000	8340000	15800000	16300000	13600000	697000	1580000	4910000	5.17:5.30:5.26:9.94:10.29:8.60:0.44:1.00:3.10	23100000	46200000	5660000	8310000	15200000	2400000	3.47:6.35:1.00	90738	CoA-disulfide reductase-related protein OS=Clostridium kluyveri (strain ATCC 8527 / DSM 555 / NCIMB 10680) OX=431943 GN=CKL_0432 PE=3 SV=1
308	295	A5N2J2|A5N2J2_CLOK5	21.47	52	8	8		27600000	28400000	30400000	5900000	5770000	4970000	30600000	32700000	33900000	19200000	19400000	20200000	4220000	4030000	2230000	19200000	21100000	20200000	0.91:0.92:0.96:0.20:0.19:0.11:0.91:1.00:0.96	29400000	7080000	32400000	19600000	4170000	20200000	0.97:0.21:1.00	17289	Transcription elongation factor GreA OS=Clostridium kluyveri (strain ATCC 8527 / DSM 555 / NCIMB 10680) OX=431943 GN=greA2 PE=3 SV=1
827	4391	A5N7X6|A5N7X6_CLOK5	21.4	9	2	2		650000	678000	806000	940000	1040000	1160000	1980000	2950000	3630000	650000	678000	806000	940000	1040000	1160000	1980000	2950000	3630000	0.22:0.23:0.27:0.32:0.35:0.39:0.67:1.00:1.23	734000	1050000	2860000	734000	1050000	2860000	0.26:0.37:1.00	25015	Guanylate kinase OS=Clostridium kluyveri (strain ATCC 8527 / DSM 555 / NCIMB 10680) OX=431943 GN=gmk PE=3 SV=1
44	65	A5N263|A5N263_CLOK5	21.37	61	18	18	Carbamidomethylation; Deamidation (NQ); Oxidation (M)	831000000	803000000	823000000	846000000	832000000	777000000	457000000	464000000	491000000	299000000	259000000	282000000	277000000	291000000	243000000	147000000	143000000	179000000	2.08:1.80:1.97:1.93:2.03:1.69:1.03:1.00:1.25	823000000	819000000	472000000	280000000	270000000	157000000	1.79:1.73:1.00	31836	4-hydroxy-tetrahydrodipicolinate synthase OS=Clostridium kluyveri (strain ATCC 8527 / DSM 555 / NCIMB 10680) OX=431943 GN=dapA4 PE=3 SV=1
672	3855	A5N8L2|A5N8L2_CLOK5	21.32	3	2	2		787000	1100000	1120000	1330000	1000000	977000	558000	504000	468000	787000	1100000	1120000	1330000	1000000	977000	558000	504000	468000	1.56:2.18:2.22:2.64:1.99:1.94:1.11:1.00:0.93	1000000	1100000	525000	1000000	1100000	525000	1.91:2.10:1.00	78159	Ferrous iron transport protein B OS=Clostridium kluyveri (strain ATCC 8527 / DSM 555 / NCIMB 10680) OX=431943 GN=feoB2 PE=3 SV=1
811	950	sp|P38947|SUCD_CLOK5	21.3	4	2	2		960000	812000	906000	551000	535000	553000	176000	89600	40900	960000	812000	906000	551000	535000	553000	176000	89600	40900	10.71:9.05:10.11:6.14:5.97:6.17:1.96:1.00:0.46	893000	547000	102000	893000	547000	102000	8.75:5.36:1.00	48968	Succinate-semialdehyde dehydrogenase (acetylating) OS=Clostridium kluyveri (strain ATCC 8527 / DSM 555 / NCIMB 10680) OX=431943 GN=sucD PE=1 SV=2
793	960	A5N3L4|A5N3L4_CLOK5	21.25	2	2	2	Carbamidomethylation; Deamidation (NQ)	20600000	21800000	18900000	12400000	9110000	9810000	29600000	24000000	23300000	20600000	21800000	18900000	12400000	9110000	9810000	29600000	24000000	23300000	0.86:0.91:0.79:0.52:0.38:0.41:1.23:1.00:0.97	20400000	10400000	25600000	20400000	10400000	25600000	0.80:0.41:1.00	97117	Cyanophycin synthetase OS=Clostridium kluyveri (strain ATCC 8527 / DSM 555 / NCIMB 10680) OX=431943 GN=cphA PE=3 SV=1
677	483	A5MZY5|A5MZY5_CLOK5	21.15	17	4	4	Carbamidomethylation	2880000	3040000	2780000	1490000	1700000	1320000	3350000	3130000	4010000	2880000	3040000	2780000	1490000	1700000	1320000	3260000	3000000	3920000	0.96:1.01:0.93:0.50:0.57:0.44:1.08:1.00:1.31	3050000	1500000	3900000	3050000	1500000	3800000	0.80:0.40:1.00	27768	Uncharacterized protein OS=Clostridium kluyveri (strain ATCC 8527 / DSM 555 / NCIMB 10680) OX=431943 GN=CKL_2419 PE=4 SV=1
936	3640	A5N1T2|A5N1T2_CLOK5	21.14	15	2	2		167000	147000	248000	620000	242000	214000	986000	952000	908000	167000	147000	248000	620000	242000	214000	986000	952000	908000	0.18:0.15:0.26:0.65:0.25:0.22:1.04:1.00:0.95	289000	624000	949000	289000	624000	949000	0.30:0.66:1.00	16171	Uncharacterized protein OS=Clostridium kluyveri (strain ATCC 8527 / DSM 555 / NCIMB 10680) OX=431943 GN=CKL_3070 PE=4 SV=1
1114	1283	A5N5L3|A5N5L3_CLOK5	20.95	15	2	2		0	419000	411000	713000	898000	790000	18200	109000	33700	0	419000	411000	713000	898000	790000	18200	109000	33700	0:3.86:3.78:6.57:8.27:7.28:0.17:1.00:0.31	415000	800000	53500	415000	800000	53500	7.76:14.97:1.00	18652	Rubrerythrin domain-containing protein OS=Clostridium kluyveri (strain ATCC 8527 / DSM 555 / NCIMB 10680) OX=431943 GN=CKL_0540 PE=4 SV=1
138	224	A5N6J1|A5N6J1_CLOK5	20.94	76	18	18	Oxidation (M); Carbamidomethylation	15900000	19400000	21600000	36700000	35600000	28200000	108000000	115000000	109000000	7600000	12000000	13800000	20600000	19000000	12200000	48900000	50600000	51100000	0.15:0.24:0.27:0.41:0.38:0.24:0.97:1.00:1.01	19000000	36400000	111000000	11100000	20000000	50200000	0.22:0.40:1.00	28734	Septum site-determining protein MinD OS=Clostridium kluyveri (strain ATCC 8527 / DSM 555 / NCIMB 10680) OX=431943 GN=minD PE=3 SV=1
31	20	A5N739|A5N739_CLOK5	20.9	74	27	7	Carbamidomethylation; Deamidation (NQ); Oxidation (M)	180000000	190000000	153000000	286000000	271000000	251000000	139000000	142000000	139000000	95100000	83800000	89600000	171000000	160000000	139000000	92800000	98900000	98200000	0.96:0.85:0.91:1.72:1.62:1.40:0.94:1.00:0.99	176000000	270000000	141000000	90800000	156000000	96900000	0.94:1.61:1.00	43118	Predicted alcohol dehydrogenase OS=Clostridium kluyveri (strain ATCC 8527 / DSM 555 / NCIMB 10680) OX=431943 GN=CKL_1078 PE=4 SV=1
810	607	A5N2I8|A5N2I8_CLOK5	20.89	3	2	2		1090000	553000	635000	469000	554000	615000	215000	148000	135000	1090000	553000	635000	469000	554000	615000	215000	148000	135000	7.38:3.73:4.28:3.16:3.74:4.15:1.45:1.00:0.91	761000	665000	166000	761000	665000	166000	4.58:4.00:1.00	59668	Predicted RNA helicase OS=Clostridium kluyveri (strain ATCC 8527 / DSM 555 / NCIMB 10680) OX=431943 GN=CKL_3331 PE=4 SV=1
899	485	A5N267|A5N267_CLOK5	20.87	10	2	2	Carbamidomethylation	1910000	2030000	1960000	2830000	3140000	3680000	1130000	1320000	1020000	1910000	2030000	1960000	2830000	3140000	3680000	1130000	1320000	1020000	1.45:1.54:1.49:2.15:2.38:2.79:0.86:1.00:0.77	1970000	3220000	1180000	1970000	3220000	1180000	1.67:2.73:1.00	32525	33 kDa chaperonin OS=Clostridium kluyveri (strain ATCC 8527 / DSM 555 / NCIMB 10680) OX=431943 GN=hslO PE=3 SV=1
463	498	A5N228|A5N228_CLOK5	20.71	17	4	4	Carbamidomethylation	1600000	1670000	1440000	1110000	810000	1170000	90400	288000	132000	1500000	1620000	1370000	1040000	810000	1010000	90400	288000	132000	5.20:5.63:4.78:3.60:2.81:3.50:0.31:1.00:0.46	1570000	1070000	202000	1500000	951000	202000	7.43:4.72:1.00	39715	Predicted UDP-N-acetylglucosamine 2-epimerase OS=Clostridium kluyveri (strain ATCC 8527 / DSM 555 / NCIMB 10680) OX=431943 GN=CKL_3166 PE=3 SV=1
423	418	sp|A5N857|RNY_CLOK5	20.64	8	5	5	Oxidation (M)	8400000	8960000	8780000	4700000	13000000	11700000	1350000	2150000	1370000	8060000	8580000	8720000	4250000	12400000	11200000	1140000	1940000	1170000	4.15:4.42:4.49:2.19:6.41:5.78:0.59:1.00:0.60	8710000	9840000	1650000	8450000	9300000	1440000	5.85:6.44:1.00	58329	Ribonuclease Y OS=Clostridium kluyveri (strain ATCC 8527 / DSM 555 / NCIMB 10680) OX=431943 GN=rny PE=3 SV=1
509	397	A5N4G2|A5N4G2_CLOK5	20.58	23	3	3	Carbamidomethylation	2500000	2090000	2320000	2440000	2200000	1940000	4340000	3860000	5220000	2500000	2090000	2320000	2440000	2200000	1940000	4340000	3860000	5220000	0.65:0.54:0.60:0.63:0.57:0.50:1.12:1.00:1.35	2300000	2190000	4470000	2300000	2190000	4470000	0.52:0.49:1.00	19402	Uncharacterized protein OS=Clostridium kluyveri (strain ATCC 8527 / DSM 555 / NCIMB 10680) OX=431943 GN=CKL_0123 PE=4 SV=1
780	4294	A5N331|A5N331_CLOK5	20.57	23	2	2	Carbamidomethylation	182000	94500	282000	311000	262000	557000	1950000	1900000	1900000	182000	94500	282000	311000	262000	557000	1950000	1900000	1900000	0.10:0.05:0.15:0.16:0.14:0.29:1.03:1.00:1.00	203000	377000	1920000	203000	377000	1920000	0.11:0.20:1.00	12697	Uncharacterized protein OS=Clostridium kluyveri (strain ATCC 8527 / DSM 555 / NCIMB 10680) OX=431943 GN=CKL_3536 PE=4 SV=1
172	139	A5MZU4|A5MZU4_CLOK5	20.49	53	14	14	Carbamidomethylation; Deamidation (NQ); Oxidation (M)	15800000	20000000	16800000	20900000	19200000	24900000	42200000	40200000	37800000	9040000	10900000	11100000	11600000	8610000	12400000	18600000	19100000	18700000	0.47:0.57:0.58:0.61:0.45:0.65:0.97:1.00:0.98	18000000	25900000	40400000	10600000	12700000	18800000	0.57:0.68:1.00	33874	FAA_hydrolase domain-containing protein OS=Clostridium kluyveri (strain ATCC 8527 / DSM 555 / NCIMB 10680) OX=431943 GN=CKL_2378 PE=4 SV=1
971	732	A5N7M4|A5N7M4_CLOK5	20.46	19	2	2	Carbamidomethylation	501000	448000	469000	674000	1190000	1100000	738000	809000	925000	501000	448000	469000	674000	1190000	1100000	738000	809000	925000	0.62:0.55:0.58:0.83:1.47:1.36:0.91:1.00:1.14	485000	1270000	861000	485000	1270000	861000	0.56:1.47:1.00	14944	Predicted sigma factor OS=Clostridium kluyveri (strain ATCC 8527 / DSM 555 / NCIMB 10680) OX=431943 GN=CKL_1263 PE=4 SV=1
495	521	A5N7Z4|A5N7Z4_CLOK5	20.34	5	2	2	Oxidation (M)	4540000	5710000	4650000	3310000	3140000	3360000	522000	364000	907000	4540000	5710000	4650000	3040000	2850000	3070000	522000	364000	907000	12.48:15.72:12.78:8.36:7.84:8.43:1.44:1.00:2.50	4970000	3340000	805000	4970000	3050000	805000	6.17:3.79:1.00	60887	Predicted kinase OS=Clostridium kluyveri (strain ATCC 8527 / DSM 555 / NCIMB 10680) OX=431943 GN=CKL_1383 PE=4 SV=1
592	353	A5N1C6|A5N1C6_CLOK5	20.3	45	6	6		9290000	8890000	8380000	1610000	2050000	1190000	6330000	6650000	6570000	7220000	7110000	7230000	317000	649000	101000	5240000	5490000	4780000	1.32:1.30:1.32:0.06:0.12:0.02:0.95:1.00:0.87	8970000	1910000	6510000	7190000	638000	5170000	1.39:0.12:1.00	21365	Predicted hydrolase OS=Clostridium kluyveri (strain ATCC 8527 / DSM 555 / NCIMB 10680) OX=431943 GN=CKL_2911 PE=4 SV=1
169	488	A5N768|A5N768_CLOK5	20.24	17	9	9	Carbamidomethylation; Deamidation (NQ)	527000	321000	260000	9410000	9920000	9550000	1680000	3830000	2960000	333000	265000	110000	5530000	6020000	5830000	1130000	3260000	2660000	0.10:0.08:0.03:1.70:1.84:1.79:0.34:1.00:0.82	754000	9630000	3710000	354000	5790000	3080000	0.11:1.88:1.00	84023	Formate acetyltransferase OS=Clostridium kluyveri (strain ATCC 8527 / DSM 555 / NCIMB 10680) OX=431943 GN=pfl PE=3 SV=1
91	58	A5N6V5|A5N6V5_CLOK5	20.12	66	17	17	Oxidation (M); Deamidation (NQ)	94100000	100000000	94800000	109000000	109000000	97500000	44600000	43900000	37700000	32700000	33000000	32000000	41400000	44700000	39600000	17600000	17400000	12300000	1.88:1.90:1.84:2.38:2.57:2.28:1.02:1.00:0.71	97300000	105000000	43700000	32500000	41900000	17300000	1.88:2.42:1.00	34534	PHB domain-containing protein OS=Clostridium kluyveri (strain ATCC 8527 / DSM 555 / NCIMB 10680) OX=431943 GN=CKL_0994 PE=4 SV=1
627	3054	A5N7Q9|A5N7Q9_CLOK5	20.11	9	2	2		217000	0	7920	279000	303000	219000	2000000	1970000	1990000	217000	0	7920	279000	303000	219000	2000000	1970000	1990000	0.11:0:0.02:0.14:0.15:0.11:1.02:1.00:1.01	225000	267000	1990000	225000	267000	1990000	0.11:0.13:1.00	22278	Imidazole glycerol phosphate synthase subunit HisH OS=Clostridium kluyveri (strain ATCC 8527 / DSM 555 / NCIMB 10680) OX=431943 GN=hisH PE=3 SV=1
697	441	A5N6R5|A5N6R5_CLOK5	20.1	18	4	4	Deamidation (NQ)	2070000	2270000	2310000	2240000	2210000	2320000	256000	209000	0	1780000	1990000	2020000	1720000	1670000	1760000	160000	209000	0	8.53:9.53:9.66:8.24:8.01:8.44:0.77:1.00:0	2220000	2250000	280000	1930000	1720000	185000	10.45:9.30:1.00	30433	GTP cyclohydrolase 1 type 2 homolog OS=Clostridium kluyveri (strain ATCC 8527 / DSM 555 / NCIMB 10680) OX=431943 GN=CKL_0945 PE=3 SV=1
809	3844	A5MZD3|A5MZD3_CLOK5	19.94	13	3	3		549000	780000	782000	575000	513000	631000	1370000	1440000	2050000	549000	780000	782000	575000	513000	631000	1370000	1440000	2050000	0.38:0.54:0.55:0.40:0.36:0.44:0.95:1.00:1.43	848000	658000	1620000	848000	658000	1620000	0.52:0.41:1.00	37454	Uncharacterized protein OS=Clostridium kluyveri (strain ATCC 8527 / DSM 555 / NCIMB 10680) OX=431943 GN=CKL_2217 PE=4 SV=1
486	2745	sp|A5N2N6|GPMI_CLOK5	19.94	6	2	2		2190000	1930000	2100000	1630000	1420000	1600000	2180000	2280000	2060000	2190000	1930000	2100000	1630000	1420000	1600000	2180000	2280000	2060000	0.96:0.85:0.92:0.72:0.62:0.70:0.96:1.00:0.90	2070000	1670000	2170000	2070000	1670000	2170000	0.95:0.77:1.00	56634	2 3-bisphosphoglycerate-independent phosphoglycerate mutase OS=Clostridium kluyveri (strain ATCC 8527 / DSM 555 / NCIMB 10680) OX=431943 GN=gpmI PE=3 SV=1
363	245	A5N3U5|A5N3U5_CLOK5	19.87	19	5	5	Carbamidomethylation	5240000	4360000	5320000	1120000	1590000	2390000	1240000	739000	644000	4040000	3040000	4000000	925000	1230000	2070000	1180000	638000	644000	6.34:4.76:6.27:1.45:1.94:3.25:1.85:1.00:1.01	5420000	1910000	1220000	4140000	1580000	1140000	3.64:1.39:1.00	37993	Predicted hydrolase OS=Clostridium kluyveri (strain ATCC 8527 / DSM 555 / NCIMB 10680) OX=431943 GN=CKL_3809 PE=3 SV=1
617	451	A5N7T9|A5N7T9_CLOK5	19.8	20	3	3	Carbamidomethylation	1190000	1310000	945000	0	2510000	1440000	6600000	6570000	6050000	1190000	1310000	945000	0	2510000	1440000	6600000	6570000	6050000	0.18:0.20:0.14:0:0.38:0.22:1.00:1.00:0.92	1150000	2370000	6410000	1150000	2370000	6410000	0.18:0.37:1.00	17654	Fur3 OS=Clostridium kluyveri (strain ATCC 8527 / DSM 555 / NCIMB 10680) OX=431943 GN=fur3 PE=3 SV=1
369	171	A5N7U0|A5N7U0_CLOK5	19.79	19	9	9		13000000	13600000	9810000	8840000	11300000	10500000	2810000	2730000	2700000	6710000	7010000	4140000	5590000	8130000	6760000	2740000	2600000	2670000	2.58:2.69:1.59:2.15:3.12:2.60:1.05:1.00:1.03	12100000	10300000	2840000	5950000	6830000	2770000	2.15:2.46:1.00	61407	Ribonuclease J OS=Clostridium kluyveri (strain ATCC 8527 / DSM 555 / NCIMB 10680) OX=431943 GN=rnj PE=3 SV=1
199	232	A5N6T9|A5N6T9_CLOK5	19.74	51	12	12	Deamidation (NQ); Oxidation (M)	24300000	24600000	25000000	17400000	15800000	15500000	38800000	38400000	43300000	12900000	13400000	14400000	9880000	7840000	7830000	18200000	17500000	22600000	0.74:0.77:0.82:0.56:0.45:0.45:1.04:1.00:1.29	24600000	16300000	40200000	13600000	8520000	19400000	0.70:0.44:1.00	29753	Extracellular amino acid-binding protein OS=Clostridium kluyveri (strain ATCC 8527 / DSM 555 / NCIMB 10680) OX=431943 GN=CKL_0978 PE=3 SV=1
312	162	A5N5K5|A5N5K5_CLOK5	19.71	36	9	9	Carbamidomethylation	18000000	18900000	18900000	12100000	10500000	10000000	8780000	8340000	10700000	11000000	11500000	11700000	9470000	7840000	8050000	5500000	5200000	6950000	2.13:2.21:2.25:1.82:1.51:1.55:1.06:1.00:1.34	18800000	11000000	9280000	11400000	8450000	5880000	1.94:1.44:1.00	32089	Predicted lipase OS=Clostridium kluyveri (strain ATCC 8527 / DSM 555 / NCIMB 10680) OX=431943 GN=CKL_0532 PE=4 SV=1
225	173	A5N4R4|A5N4R4_CLOK5	19.58	71	10	10	Deamidation (NQ); Oxidation (M)	73400000	80400000	82100000	86900000	84100000	81900000	102000000	103000000	119000000	39800000	41900000	43100000	52400000	51700000	51900000	47100000	49200000	61000000	0.81:0.85:0.88:1.07:1.05:1.06:0.96:1.00:1.24	79000000	84500000	108000000	41600000	52000000	52400000	0.79:0.99:1.00	17409	30S ribosomal protein S5 OS=Clostridium kluyveri (strain ATCC 8527 / DSM 555 / NCIMB 10680) OX=431943 GN=rpsE PE=3 SV=1
254	253	A5MZD1|A5MZD1_CLOK5	19.57	37	10	10	Carbamidomethylation	5460000	5820000	5230000	11500000	11400000	9660000	1560000	888000	1260000	3650000	3730000	3740000	7380000	7080000	5750000	1270000	573000	1070000	6.38:6.51:6.52:12.89:12.35:10.04:2.21:1.00:1.87	5600000	11100000	1620000	3710000	6740000	1040000	3.55:6.46:1.00	36766	Predicted alpha-keto acid dehydrogenase OS=Clostridium kluyveri (strain ATCC 8527 / DSM 555 / NCIMB 10680) OX=431943 GN=CKL_2215 PE=3 SV=1
826	3475	A5MZA1|A5MZA1_CLOK5	19.52	9	3	3	Carbamidomethylation	89900	241000	107000	1130000	1470000	1150000	11300	106000	44800	89900	241000	107000	1130000	1470000	1150000	11300	106000	44800	0.85:2.28:1.01:10.63:13.82:10.87:0.11:1.00:0.42	201000	1250000	81100	201000	1250000	81100	2.48:15.40:1.00	43325	Methionine synthase-related protein OS=Clostridium kluyveri (strain ATCC 8527 / DSM 555 / NCIMB 10680) OX=431943 GN=CKL_2185 PE=4 SV=1
303	271	A5N2T7|A5N2T7_CLOK5	19.35	33	7	5	Deamidation (NQ)	3400000	4690000	3480000	1750000	2820000	1050000	6390000	6110000	5730000	2780000	3530000	2790000	1740000	2630000	1020000	4950000	5830000	5400000	0.48:0.61:0.48:0.30:0.45:0.17:0.85:1.00:0.93	3860000	1910000	6270000	3040000	1790000	5400000	0.56:0.33:1.00	37736	Predicted methyl-accepting chemotaxis protein OS=Clostridium kluyveri (strain ATCC 8527 / DSM 555 / NCIMB 10680) OX=431943 GN=CKL_3431 PE=4 SV=1
302	464	A5N7R1|A5N7R1_CLOK5	19.34	25	5	5	Carbamidomethylation; Oxidation (M)	705000	715000	1590000	2270000	2280000	1620000	7260000	7040000	7210000	705000	543000	1590000	1840000	1940000	1090000	6120000	6030000	6020000	0.12:0.09:0.26:0.30:0.32:0.18:1.01:1.00:1.00	1120000	2280000	7170000	946000	1840000	6060000	0.16:0.30:1.00	27506	Imidazole glycerol phosphate synthase subunit HisF OS=Clostridium kluyveri (strain ATCC 8527 / DSM 555 / NCIMB 10680) OX=431943 GN=hisF PE=3 SV=1
159	255	A5N6C1|A5N6C1_CLOK5	19.3	21	11	11	Deamidation (NQ)	2600000	2340000	3120000	7370000	7680000	6550000	71800	154000	26900	2250000	1740000	2480000	4230000	4610000	3940000	0	0	0	64.00:64.00:64.00:64.00:64.00:64.00:-:-:-	2820000	7290000	159000	2160000	4290000	0	64.00:64.00:-	77594	Fructose-1 6-bisphosphatase class 3 OS=Clostridium kluyveri (strain ATCC 8527 / DSM 555 / NCIMB 10680) OX=431943 GN=fbp PE=3 SV=1
101	316	A5N8S7|A5N8S7_CLOK5	19.2	13	14	14		6770000	7450000	7800000	10800000	10300000	11900000	706000	456000	352000	3280000	3750000	3210000	3630000	3840000	3660000	57300	12400	77600	64.00:64.00:64.00:64.00:64.00:64.00:4.63:1.00:6.27	7720000	11400000	618000	3410000	3710000	75400	45.29:49.23:1.00	131648	Uncharacterized protein OS=Clostridium kluyveri (strain ATCC 8527 / DSM 555 / NCIMB 10680) OX=431943 GN=CKL_1666 PE=4 SV=1
678	599	A5N6U9|A5N6U9_CLOK5	19.19	10	3	3		1130000	1150000	1440000	2090000	1760000	2170000	26600	50400	0	1130000	1150000	1440000	2090000	1760000	2170000	26600	50400	0	22.41:22.88:28.48:41.43:34.82:43.06:0.53:1.00:0	1280000	2010000	77100	1280000	2010000	77100	16.66:26.04:1.00	47841	Predicted gamma-D-glutamyl-L-diamino acid endopeptidase OS=Clostridium kluyveri (strain ATCC 8527 / DSM 555 / NCIMB 10680) OX=431943 GN=CKL_0988 PE=4 SV=1
212	546	A5N6W4|A5N6W4_CLOK5	19.09	33	10	10	Oxidation (M)	4540000	6210000	6220000	597000	273000	1240000	19700000	19700000	22300000	1880000	3380000	3480000	0	0	0	12300000	11800000	14100000	0.16:0.29:0.30:0:0:0:1.05:1.00:1.20	6220000	947000	20600000	3480000	0	12700000	0.27:0:1.00	32910	Cysteine synthase OS=Clostridium kluyveri (strain ATCC 8527 / DSM 555 / NCIMB 10680) OX=431943 GN=cysK PE=3 SV=1
564	398	A5N111|A5N111_CLOK5	19.08	15	4	4		4500000	4130000	4240000	1990000	1360000	2210000	1870000	1090000	1280000	4500000	4130000	4110000	1770000	1150000	2020000	1770000	972000	1170000	4.63:4.25:4.23:1.82:1.19:2.08:1.82:1.00:1.21	4980000	1850000	1430000	4840000	1650000	1320000	3.66:1.25:1.00	35425	Hbd2 OS=Clostridium kluyveri (strain ATCC 8527 / DSM 555 / NCIMB 10680) OX=431943 GN=hbd2 PE=3 SV=1
708	872	A5N8R0|A5N8R0_CLOK5	19.02	26	4	4	Carbamidomethylation	1660000	1540000	1690000	1750000	1640000	1820000	102000	143000	0	1630000	1470000	1440000	1510000	1420000	1470000	102000	143000	0	11.41:10.29:10.09:10.56:9.96:10.34:0.71:1.00:0	1630000	1740000	160000	1510000	1470000	160000	9.45:9.17:1.00	27182	DUF3298 domain-containing protein OS=Clostridium kluyveri (strain ATCC 8527 / DSM 555 / NCIMB 10680) OX=431943 GN=CKL_1649 PE=4 SV=1
522	444	sp|A5N805|PLSX_CLOK5	18.79	27	7	7	Carbamidomethylation	4630000	1890000	3560000	8860000	9720000	9600000	941000	707000	553000	2320000	1270000	2850000	6670000	7330000	7440000	36000	257000	136000	9.01:4.93:11.08:25.92:28.46:28.88:0.14:1.00:0.53	3930000	9420000	791000	2330000	7170000	200000	11.64:35.84:1.00	36730	Phosphate acyltransferase OS=Clostridium kluyveri (strain ATCC 8527 / DSM 555 / NCIMB 10680) OX=431943 GN=plsX PE=3 SV=1
1102	19726	sp|A5N6J2|MINE_CLOK5	18.61	27	2	2		205000	275000	171000	602000	618000	551000	1180000	1740000	858000	205000	275000	171000	602000	618000	551000	1180000	1740000	858000	0.12:0.16:0.10:0.35:0.35:0.32:0.68:1.00:0.49	217000	599000	1260000	217000	599000	1260000	0.17:0.48:1.00	10271	Cell division topological specificity factor OS=Clostridium kluyveri (strain ATCC 8527 / DSM 555 / NCIMB 10680) OX=431943 GN=minE PE=3 SV=1
484	657	A5N844|A5N844_CLOK5	18.51	8	2	2	Carbamidomethylation	232000	282000	189000	487000	463000	367000	0	0	0	232000	282000	189000	487000	463000	367000	0	0	0	64.00:64.00:64.00:64.00:64.00:64.00:-:-:-	235000	439000	0	235000	439000	0	64.00:64.00:-	35720	Predicted hydrolase OS=Clostridium kluyveri (strain ATCC 8527 / DSM 555 / NCIMB 10680) OX=431943 GN=CKL_1433 PE=4 SV=1
399	285	A5N721|A5N721_CLOK5	18.51	16	5	4		7080000	5990000	5180000	2780000	2750000	2820000	3460000	3010000	3250000	6740000	5450000	4990000	2670000	2750000	2790000	3430000	2810000	2920000	2.40:1.94:1.77:0.95:0.98:0.99:1.22:1.00:1.04	7230000	2850000	3500000	6870000	2780000	3310000	2.07:0.84:1.00	41597	Predicted methyl-accepting transducer OS=Clostridium kluyveri (strain ATCC 8527 / DSM 555 / NCIMB 10680) OX=431943 GN=CKL_1060 PE=4 SV=1
620	627	A5N0Q6|A5N0Q6_CLOK5	18.5	23	4	4	Carbamidomethylation	748000	432000	671000	1440000	1470000	712000	2070000	2430000	2360000	621000	327000	562000	1440000	1470000	712000	1930000	2430000	2200000	0.26:0.13:0.23:0.59:0.61:0.29:0.79:1.00:0.90	716000	1390000	2340000	603000	1390000	2190000	0.28:0.63:1.00	22216	Predicted hydrolase OS=Clostridium kluyveri (strain ATCC 8527 / DSM 555 / NCIMB 10680) OX=431943 GN=CKL_2690 PE=4 SV=1
314	323	A5N2N3|A5N2N3_CLOK5	18.47	2	2	2	Carbamidomethylation	91100	50500	1890000	1970000	1060000	1340000	414000	320000	275000	91100	50500	1890000	1970000	1060000	1340000	414000	320000	275000	0.28:0.16:5.92:6.17:3.32:4.20:1.30:1.00:0.86	678000	1460000	336000	678000	1460000	336000	2.02:4.34:1.00	81918	Ribonuclease R OS=Clostridium kluyveri (strain ATCC 8527 / DSM 555 / NCIMB 10680) OX=431943 GN=rnr PE=3 SV=1
869	622	sp|A5N4Q4|RL16_CLOK5	18.33	19	2	2		9970000	1930000	11000000	16100000	16200000	15200000	12900000	11500000	11900000	9970000	1930000	11000000	16100000	16200000	15200000	12900000	11500000	11900000	0.87:0.17:0.96:1.40:1.41:1.33:1.13:1.00:1.04	7650000	15800000	12100000	7650000	15800000	12100000	0.63:1.31:1.00	16575	50S ribosomal protein L16 OS=Clostridium kluyveri (strain ATCC 8527 / DSM 555 / NCIMB 10680) OX=431943 GN=rplP PE=3 SV=1
498	658	A5MZ47|A5MZ47_CLOK5	18.3	18	5	5		603000	539000	417000	1860000	2270000	1980000	106000	81500	204000	412000	274000	101000	1710000	1840000	1850000	33300	17800	111000	23.17:15.42:5.67:64.00:64.00:64.00:1.88:1.00:6.26	948000	2070000	130000	599000	1800000	54100	11.08:33.28:1.00	40427	Protein-glutamate methylesterase/protein-glutamine glutaminase OS=Clostridium kluyveri (strain ATCC 8527 / DSM 555 / NCIMB 10680) OX=431943 GN=cheB PE=3 SV=1
453	716	sp|A5N2V9|RNPH_CLOK5	18.26	18	3	3	Carbamidomethylation	718000	483000	549000	1590000	1610000	1220000	1080000	929000	930000	718000	483000	549000	1590000	1610000	1220000	1080000	929000	930000	0.77:0.52:0.59:1.71:1.73:1.32:1.16:1.00:1.00	604000	1470000	979000	604000	1470000	979000	0.62:1.51:1.00	27589	Ribonuclease PH OS=Clostridium kluyveri (strain ATCC 8527 / DSM 555 / NCIMB 10680) OX=431943 GN=rph PE=3 SV=1
134	290	sp|A5N7T5|SYA_CLOK5	18.14	15	11	11	Carbamidomethylation	5590000	4010000	5630000	12400000	13900000	13900000	1460000	2700000	1980000	3080000	2040000	2840000	5760000	5950000	6160000	285000	1190000	772000	2.59:1.71:2.39:4.84:5.00:5.18:0.24:1.00:0.65	6200000	13400000	2130000	3020000	5950000	749000	4.04:7.95:1.00	99029	Alanine--tRNA ligase OS=Clostridium kluyveri (strain ATCC 8527 / DSM 555 / NCIMB 10680) OX=431943 GN=alaS PE=3 SV=1
521	332	A5N7G4|A5N7G4_CLOK5	18.09	39	7	7	Carbamidomethylation; Deamidation (NQ)	7400000	7560000	7180000	27000000	16900000	17800000	4290000	5200000	5990000	6920000	6970000	6990000	23300000	13700000	14600000	3260000	4040000	4370000	1.72:1.73:1.73:5.78:3.41:3.61:0.81:1.00:1.08	7760000	25900000	5390000	7270000	22600000	4080000	1.78:5.54:1.00	30206	Diaminopimelate epimerase OS=Clostridium kluyveri (strain ATCC 8527 / DSM 555 / NCIMB 10680) OX=431943 GN=dapF PE=3 SV=1
795	538	A5MZX6|A5MZX6_CLOK5	18.05	7	3	3		2390000	2390000	2380000	4090000	3510000	3440000	0	0	0	2390000	2390000	2380000	4090000	3510000	3440000	0	0	0	64.00:64.00:64.00:64.00:64.00:64.00:-:-:-	2390000	3680000	0	2390000	3680000	0	64.00:64.00:-	45343	Uncharacterized protein OS=Clostridium kluyveri (strain ATCC 8527 / DSM 555 / NCIMB 10680) OX=431943 GN=CKL_2410 PE=4 SV=1
328	210	A5N4L8|A5N4L8_CLOK5	18	38	10	10	Carbamidomethylation; Deamidation (NQ)	44200000	45600000	44100000	7720000	7520000	11400000	20900000	14500000	131000000	27500000	27600000	26700000	3840000	3880000	7190000	12900000	6020000	123000000	4.57:4.58:4.43:0.64:0.64:1.19:2.15:1.00:20.48	44600000	11500000	76300000	27300000	7550000	68200000	0.40:0.11:1.00	20788	UVR domain-containing protein OS=Clostridium kluyveri (strain ATCC 8527 / DSM 555 / NCIMB 10680) OX=431943 GN=CKL_0193 PE=4 SV=1
355	410	sp|A5N4S3|RS11_CLOK5	17.95	53	9	9	Carbamidomethylation; Deamidation (NQ); Oxidation (M)	29300000	28200000	25300000	35300000	34900000	33600000	45900000	49900000	43700000	16400000	13200000	11800000	24100000	22900000	21300000	27400000	31700000	25900000	0.52:0.42:0.37:0.76:0.72:0.67:0.86:1.00:0.82	28800000	34600000	47200000	14800000	22800000	28800000	0.52:0.79:1.00	14136	30S ribosomal protein S11 OS=Clostridium kluyveri (strain ATCC 8527 / DSM 555 / NCIMB 10680) OX=431943 GN=rpsK PE=3 SV=1
350	866	sp|A5N6T4|CIRSY_CLOK5	17.93	21	7	7	Carbamidomethylation; Deamidation (NQ)	2130000	2460000	2090000	9980000	9980000	7560000	0	8100	39800	2100000	2370000	2090000	7090000	7450000	5590000	0	8100	39800	64.00:64.00:64.00:64.00:64.00:64.00:0:1.00:4.92	2340000	9950000	37000	2290000	7110000	37000	61.79:64.00:1.00	52135	Citrate (Re)-synthase OS=Clostridium kluyveri (strain ATCC 8527 / DSM 555 / NCIMB 10680) OX=431943 GN=CKL_0973 PE=1 SV=1
573	1634	A5N7L2|A5N7L2_CLOK5	17.81	11	4	4	Carbamidomethylation	1090000	1940000	1740000	3810000	3650000	3440000	87200	84200	70000	1030000	1670000	1490000	3530000	3340000	3190000	87200	68800	5360	14.96:24.24:21.68:51.20:48.47:46.38:1.27:1.00:0.08	1700000	3630000	123000	1510000	3350000	83400	18.05:40.20:1.00	30624	Uncharacterized protein OS=Clostridium kluyveri (strain ATCC 8527 / DSM 555 / NCIMB 10680) OX=431943 GN=CKL_1251 PE=4 SV=1
1108	5093	A5MYV9|A5MYV9_CLOK5	17.78	5	2	2		318000	1560000	1600000	3600000	3140000	3690000	0	41000	73300	318000	1560000	1600000	3600000	3140000	3690000	0	41000	73300	7.76:37.97:38.93:64.00:64.00:64.00:0:1.00:1.78	1340000	3480000	114000	1340000	3480000	114000	11.73:30.43:1.00	51089	Predicted symporter protein OS=Clostridium kluyveri (strain ATCC 8527 / DSM 555 / NCIMB 10680) OX=431943 GN=CKL_2043 PE=3 SV=1
49	74	A5N6A1|A5N6A1_CLOK5	17.71	67	19	19	Deamidation (NQ); Oxidation (M)	198000000	206000000	200000000	187000000	157000000	153000000	313000000	301000000	297000000	98500000	106000000	100000000	86000000	60400000	55400000	142000000	129000000	124000000	0.76:0.82:0.78:0.67:0.47:0.43:1.10:1.00:0.96	203000000	182000000	304000000	101000000	83200000	131000000	0.77:0.63:1.00	33414	ProX OS=Clostridium kluyveri (strain ATCC 8527 / DSM 555 / NCIMB 10680) OX=431943 GN=proX PE=4 SV=1
295	2446	A5N118|A5N118_CLOK5	17.56	8	5	5	Oxidation (M)	78300	12400	12400	2400000	2840000	2380000	355000	290000	36000	78300	12400	12400	1850000	2190000	1850000	355000	290000	36000	0.27:0.04:0.04:6.37:7.56:6.38:1.22:1.00:0.12	34300	2540000	318000	34300	1960000	318000	0.11:6.19:1.00	88267	Uncharacterized protein OS=Clostridium kluyveri (strain ATCC 8527 / DSM 555 / NCIMB 10680) OX=431943 GN=CKL_2802 PE=4 SV=1
513	472	A5N7X4|A5N7X4_CLOK5	17.5	7	2	2		256000	371000	414000	466000	592000	514000	209000	122000	199000	256000	371000	414000	466000	592000	514000	209000	122000	199000	2.10:3.03:3.39:3.81:4.84:4.21:1.71:1.00:1.63	347000	524000	242000	347000	524000	242000	1.44:2.17:1.00	33925	Uncharacterized protein OS=Clostridium kluyveri (strain ATCC 8527 / DSM 555 / NCIMB 10680) OX=431943 GN=CKL_1363 PE=4 SV=1
772	952	A5N4M3|A5N4M3_CLOK5	17.43	28	3	3		2410000	2150000	1850000	445000	997000	962000	2780000	3690000	3250000	2410000	2150000	1850000	445000	997000	962000	2780000	3690000	3250000	0.65:0.58:0.50:0.12:0.27:0.26:0.75:1.00:0.88	2140000	895000	3240000	2140000	895000	3240000	0.66:0.28:1.00	15295	Uncharacterized protein OS=Clostridium kluyveri (strain ATCC 8527 / DSM 555 / NCIMB 10680) OX=431943 GN=CKL_0198 PE=4 SV=1
1100	10168	sp|A5N3I0|ATPD_CLOK5	17.32	13	2	2		375000	421000	1390000	129000	260000	248000	1790000	813000	1290000	375000	421000	1390000	129000	260000	248000	1790000	813000	1290000	0.46:0.52:1.71:0.16:0.32:0.31:2.20:1.00:1.58	1370000	212000	1460000	1370000	212000	1460000	0.94:0.15:1.00	21208	ATP synthase subunit delta OS=Clostridium kluyveri (strain ATCC 8527 / DSM 555 / NCIMB 10680) OX=431943 GN=atpH PE=3 SV=1
610	992	A5N1Z8|A5N1Z8_CLOK5	17.31	11	2	2		159000	132000	244000	1970000	1680000	1630000	299000	105000	0	159000	132000	244000	1970000	1680000	1630000	299000	105000	0	1.51:1.26:2.32:18.70:15.97:15.53:2.84:1.00:0	178000	1760000	202000	178000	1760000	202000	0.88:8.71:1.00	32824	Protein-export membrane protein SecF OS=Clostridium kluyveri (strain ATCC 8527 / DSM 555 / NCIMB 10680) OX=431943 GN=secF PE=3 SV=1
267	581	A5N276|A5N276_CLOK5	17.21	7	5	5		8130000	7100000	2360000	5080000	5580000	5310000	194000	178000	47700	7160000	6260000	1580000	3560000	4260000	3530000	194000	178000	47700	40.26:35.18:8.86:20.00:23.91:19.86:1.09:1.00:0.27	6040000	5330000	184000	5170000	3780000	184000	28.18:20.61:1.00	102439	Valine--tRNA ligase OS=Clostridium kluyveri (strain ATCC 8527 / DSM 555 / NCIMB 10680) OX=431943 GN=valS PE=3 SV=1
569	454	A5N6W3|A5N6W3_CLOK5	17.19	12	3	3		2270000	1890000	1800000	1310000	965000	994000	370000	898000	854000	2270000	1890000	1800000	1310000	965000	994000	370000	898000	854000	2.53:2.11:2.01:1.45:1.07:1.11:0.41:1.00:0.95	1990000	1110000	848000	1990000	1110000	848000	2.34:1.31:1.00	42374	MetB1 OS=Clostridium kluyveri (strain ATCC 8527 / DSM 555 / NCIMB 10680) OX=431943 GN=metB1 PE=3 SV=1
353	452	A5N3A9|A5N3A9_CLOK5	17.13	17	4	4	Oxidation (M)	1660000	2100000	2370000	3700000	3240000	5040000	4490000	5590000	6840000	1490000	2020000	2370000	3480000	3130000	4770000	4100000	5170000	6280000	0.29:0.39:0.46:0.67:0.61:0.92:0.79:1.00:1.22	2090000	5250000	6210000	1960000	5030000	5740000	0.34:0.88:1.00	39468	HlyD_D23 domain-containing protein OS=Clostridium kluyveri (strain ATCC 8527 / DSM 555 / NCIMB 10680) OX=431943 GN=CKL_3615 PE=4 SV=1
430	406	A5N5T6|A5N5T6_CLOK5	17.02	13	6	6		18700000	18100000	3650000	2100000	2010000	5710000	614000	602000	734000	17200000	16800000	2320000	1730000	1700000	5450000	288000	265000	308000	64.00:63.20:8.77:6.52:6.41:20.55:1.09:1.00:1.16	13500000	3270000	698000	12100000	2960000	326000	37.08:9.06:1.00	53412	Predicted oxidoreductase OS=Clostridium kluyveri (strain ATCC 8527 / DSM 555 / NCIMB 10680) OX=431943 GN=CKL_0613 PE=4 SV=1
761	4580	A5N803|A5N803_CLOK5	16.95	20	3	3	Carbamidomethylation	157000	55900	37100	16900	493000	32500	1300000	1470000	891000	157000	55900	37100	16900	493000	32500	1300000	1470000	891000	0.11:0.04:0.03:0.02:0.34:0.02:0.88:1.00:0.61	83300	288000	1220000	83300	288000	1220000	0.07:0.24:1.00	19430	Uncharacterized protein OS=Clostridium kluyveri (strain ATCC 8527 / DSM 555 / NCIMB 10680) OX=431943 GN=CKL_1392 PE=4 SV=1
828	5071	A5N319|A5N319_CLOK5	16.9	8	2	2		528000	71300	87000	255000	79900	57600	1810000	2000000	2000000	528000	71300	87000	255000	79900	57600	1810000	2000000	2000000	0.26:0.04:0.04:0.13:0.04:0.03:0.90:1.00:1.00	531000	253000	1940000	531000	253000	1940000	0.27:0.13:1.00	24540	LUD_dom domain-containing protein OS=Clostridium kluyveri (strain ATCC 8527 / DSM 555 / NCIMB 10680) OX=431943 GN=CKL_3524 PE=4 SV=1
489	540	A5N8N6|A5N8N6_CLOK5	16.85	43	5	5	Deamidation (NQ); Oxidation (M)	8930000	10100000	9010000	5910000	5920000	4450000	12500000	10200000	9720000	7950000	8920000	7640000	5200000	5350000	3830000	9430000	9100000	8610000	0.87:0.98:0.84:0.57:0.59:0.42:1.04:1.00:0.95	9460000	5480000	11200000	8170000	4810000	9040000	0.90:0.53:1.00	15108	Nucleoside diphosphate kinase OS=Clostridium kluyveri (strain ATCC 8527 / DSM 555 / NCIMB 10680) OX=431943 GN=ndk PE=3 SV=1
296	394	A5N6X9|A5N6X9_CLOK5	16.73	32	9	9	Carbamidomethylation; Deamidation (NQ)	5910000	5990000	4820000	5730000	5300000	4610000	3080000	3170000	3130000	3690000	3770000	2990000	3180000	2950000	2620000	1880000	1550000	2130000	2.39:2.44:1.93:2.06:1.91:1.69:1.22:1.00:1.38	5890000	5670000	3270000	3480000	2920000	1850000	1.88:1.57:1.00	42532	Predicted pleiotropic regulatory protein OS=Clostridium kluyveri (strain ATCC 8527 / DSM 555 / NCIMB 10680) OX=431943 GN=CKL_1018 PE=3 SV=1
241	399	A5N7W3|A5N7W3_CLOK5	16.67	41	8	8	Carbamidomethylation; Deamidation (NQ)	20300000	22000000	21400000	19700000	20300000	19700000	14900000	14500000	8780000	13000000	12300000	12600000	10900000	11000000	11500000	11800000	11200000	4980000	1.16:1.10:1.13:0.98:0.98:1.03:1.05:1.00:0.45	21300000	19900000	13200000	12600000	11100000	9730000	1.30:1.14:1.00	25260	Phosphate-specific transport system accessory protein PhoU OS=Clostridium kluyveri (strain ATCC 8527 / DSM 555 / NCIMB 10680) OX=431943 GN=phoU PE=3 SV=1
375	621	A5N203|A5N203_CLOK5	16.58	38	3	3		13100000	12300000	9300000	15600000	15000000	13900000	30700000	23500000	34600000	13100000	12300000	9300000	15600000	15000000	13900000	30700000	23500000	34600000	0.56:0.52:0.40:0.66:0.64:0.59:1.31:1.00:1.47	11600000	14900000	29600000	11600000	14900000	29600000	0.39:0.50:1.00	11273	Predicted preprotein translocase subunit OS=Clostridium kluyveri (strain ATCC 8527 / DSM 555 / NCIMB 10680) OX=431943 GN=CKL_3141 PE=3 SV=1
378	327	sp|A5N2R5|CINA_CLOK5	16.43	19	6	6	Carbamidomethylation	1630000	2040000	2100000	5590000	4600000	5580000	765000	273000	722000	268000	1240000	1300000	4600000	3230000	4720000	676000	221000	640000	1.21:5.62:5.88:20.78:14.59:21.32:3.05:1.00:2.89	2330000	5470000	618000	1250000	4390000	544000	2.30:8.06:1.00	45043	Putative competence-damage inducible protein OS=Clostridium kluyveri (strain ATCC 8527 / DSM 555 / NCIMB 10680) OX=431943 GN=cinA PE=3 SV=1
379	369	A5N553|A5N553_CLOK5	16.43	19	5	5	Carbamidomethylation	2290000	2480000	2560000	2320000	1990000	2370000	225000	493000	165000	2060000	2300000	2220000	2060000	1860000	2220000	142000	493000	165000	4.17:4.66:4.50:4.19:3.78:4.50:0.29:1.00:0.33	2440000	2240000	596000	2190000	2050000	512000	4.28:4.00:1.00	35639	Predicted hydrolase OS=Clostridium kluyveri (strain ATCC 8527 / DSM 555 / NCIMB 10680) OX=431943 GN=CKL_0380 PE=4 SV=1
559	522	sp|A5N4Q8|RL24_CLOK5	16.25	45	5	5	Carbamidomethylation; Oxidation (M)	13100000	13700000	12100000	8410000	7760000	6940000	14900000	11800000	16300000	9330000	9740000	7950000	8270000	7410000	6750000	14200000	11200000	15600000	0.83:0.87:0.71:0.74:0.66:0.60:1.27:1.00:1.40	13000000	8220000	14300000	9010000	7810000	13700000	0.66:0.57:1.00	11613	50S ribosomal protein L24 OS=Clostridium kluyveri (strain ATCC 8527 / DSM 555 / NCIMB 10680) OX=431943 GN=rplX PE=3 SV=1
576	19867	A5N6A4|A5N6A4_CLOK5	16.22	10	3	3	Deamidation (NQ)	1300000	1930000	2150000	4720000	4550000	4410000	4540000	4450000	3910000	1300000	1930000	2150000	4720000	4550000	4410000	4540000	4450000	3910000	0.29:0.43:0.48:1.06:1.02:0.99:1.02:1.00:0.88	2020000	4680000	5090000	2020000	4680000	5090000	0.40:0.92:1.00	46820	Uncharacterized protein OS=Clostridium kluyveri (strain ATCC 8527 / DSM 555 / NCIMB 10680) OX=431943 GN=CKL_0782 PE=4 SV=1
633	294	A5N5G0|A5N5G0_CLOK5	16.17	31	5	5	Deamidation (NQ)	15600000	16800000	13200000	6670000	8670000	6900000	47800	3000000	886000	12300000	12900000	9830000	5820000	7400000	5370000	47800	3000000	886000	4.09:4.31:3.28:1.94:2.47:1.79:0.02:1.00:0.30	15200000	8800000	1970000	11700000	7590000	1970000	5.91:3.84:1.00	25307	Predicted manganese catalase OS=Clostridium kluyveri (strain ATCC 8527 / DSM 555 / NCIMB 10680) OX=431943 GN=CKL_0487 PE=3 SV=1
441	340	A5N655|A5N655_CLOK5	16.13	60	7	7	Carbamidomethylation; Deamidation (NQ)	64700000	65700000	55800000	48500000	47800000	46700000	45400000	47100000	47000000	61200000	61500000	52000000	43700000	42700000	42000000	42000000	43400000	43700000	1.41:1.42:1.20:1.01:0.98:0.97:0.97:1.00:1.01	62100000	48100000	46700000	58200000	43200000	43100000	1.35:1.00:1.00	15220	Putative_PNPOx domain-containing protein OS=Clostridium kluyveri (strain ATCC 8527 / DSM 555 / NCIMB 10680) OX=431943 GN=CKL_0733 PE=4 SV=1
974	4030	A5N8D9|A5N8D9_CLOK5	16.05	16	2	2	Carbamidomethylation	322000	775000	819000	3230000	3570000	2680000	2680000	2690000	1900000	322000	775000	819000	3230000	3570000	2680000	2680000	2690000	1900000	0.12:0.29:0.30:1.20:1.33:1.00:1.00:1.00:0.71	638000	3160000	2420000	638000	3160000	2420000	0.26:1.30:1.00	14271	FMN_bind domain-containing protein OS=Clostridium kluyveri (strain ATCC 8527 / DSM 555 / NCIMB 10680) OX=431943 GN=CKL_1528 PE=4 SV=1
179	603	A5N763|A5N763_CLOK5	16.01	6	6	6		550000	90900	0	4150000	3900000	3740000	1140000	1890000	1420000	90700	29200	0	3880000	3650000	3520000	519000	954000	693000	0.10:0.03:0:4.06:3.83:3.69:0.54:1.00:0.73	581000	3950000	1490000	59900	3680000	722000	0.08:5.10:1.00	186598	Predicted surface-layer protein OS=Clostridium kluyveri (strain ATCC 8527 / DSM 555 / NCIMB 10680) OX=431943 GN=CKL_1102 PE=4 SV=1
358	319	A5N7Y0|A5N7Y0_CLOK5	15.9	53	7	7	Carbamidomethylation	13200000	15200000	17300000	10600000	8580000	8600000	17800000	17900000	18800000	8570000	10300000	12500000	7810000	5590000	5680000	11500000	12200000	13100000	0.70:0.84:1.03:0.64:0.46:0.47:0.95:1.00:1.08	17500000	9710000	18300000	12800000	6610000	12300000	1.04:0.54:1.00	16535	Peptide deformylase OS=Clostridium kluyveri (strain ATCC 8527 / DSM 555 / NCIMB 10680) OX=431943 GN=def PE=3 SV=1
980	741	A5MZP9|A5MZP9_CLOK5	15.72	20	2	2		1880000	1960000	562000	117000	28800	95100	160000	687000	294000	1880000	1960000	562000	117000	28800	95100	160000	687000	294000	2.73:2.86:0.82:0.17:0.04:0.14:0.23:1.00:0.43	1920000	86700	380000	1920000	86700	380000	5.05:0.23:1.00	12754	Uncharacterized protein OS=Clostridium kluyveri (strain ATCC 8527 / DSM 555 / NCIMB 10680) OX=431943 GN=CKL_2333 PE=4 SV=1
396	143	A5N703|A5N703_CLOK5	15.6	22	8	7	Carbamidomethylation; Deamidation (NQ)	12900000	12200000	10300000	645000	1480000	1390000	659000	1120000	94700	9260000	8980000	8140000	645000	1420000	983000	452000	1060000	0	8.75:8.49:7.69:0.61:1.35:0.93:0.43:1.00:0	12000000	1300000	1120000	8790000	1070000	943000	9.32:1.14:1.00	56280	NifD3 OS=Clostridium kluyveri (strain ATCC 8527 / DSM 555 / NCIMB 10680) OX=431943 GN=nifD3 PE=4 SV=1
183	140	A5N2P7|A5N2P7_CLOK5	15.57	86	14	14	Carbamidomethylation; Deamidation (NQ); Oxidation (M)	1340000000	1430000000	1300000000	1340000000	1270000000	1270000000	1130000000	1100000000	1040000000	860000000	931000000	782000000	906000000	826000000	847000000	746000000	695000000	668000000	1.24:1.34:1.13:1.30:1.19:1.22:1.07:1.00:0.96	1360000000	1290000000	1100000000	857000000	860000000	716000000	1.20:1.20:1.00	15185	Uncharacterized protein OS=Clostridium kluyveri (strain ATCC 8527 / DSM 555 / NCIMB 10680) OX=431943 GN=CKL_3390 PE=4 SV=1
539	436	A5N606|A5N606_CLOK5	15.47	45	7	7		57000000	41900000	56000000	39500000	43500000	44500000	84100000	73000000	68400000	43600000	31100000	42400000	31200000	34400000	35900000	63700000	52600000	48600000	0.83:0.59:0.81:0.59:0.66:0.68:1.21:1.00:0.93	54800000	43500000	84600000	41500000	34800000	63700000	0.65:0.55:1.00	12443	Uncharacterized protein OS=Clostridium kluyveri (strain ATCC 8527 / DSM 555 / NCIMB 10680) OX=431943 GN=CKL_0684 PE=4 SV=1
232	203	A5N113|A5N113_CLOK5	15.45	23	7	6		8490000	8570000	9350000	7410000	10300000	7060000	1900000	1370000	2410000	6590000	6580000	6720000	4260000	6890000	4030000	1560000	875000	1980000	7.54:7.52:7.68:4.87:7.87:4.61:1.78:1.00:2.26	8810000	9940000	1980000	6630000	6740000	1540000	4.30:4.37:1.00	42643	Predicted ABC transporter ATPase component OS=Clostridium kluyveri (strain ATCC 8527 / DSM 555 / NCIMB 10680) OX=431943 GN=CKL_2797 PE=3 SV=1
397	530	A5N1K8|A5N1K8_CLOK5	15.39	15	4	4	Carbamidomethylation; Oxidation (M)	3230000	2310000	2550000	1660000	2060000	2840000	6160000	5280000	6140000	3230000	2240000	2550000	642000	907000	1780000	4340000	3470000	4440000	0.93:0.64:0.73:0.18:0.26:0.51:1.25:1.00:1.28	2760000	2790000	6190000	2690000	1710000	4410000	0.61:0.39:1.00	35059	PorB OS=Clostridium kluyveri (strain ATCC 8527 / DSM 555 / NCIMB 10680) OX=431943 GN=porB PE=4 SV=1
10	54	A5N3I5|A5N3I5_CLOK5	15.27	79	32	21	Carbamidomethylation; Deamidation (NQ); Oxidation (M)	6860000000	8910000000	9110000000	27800000000	28800000000	27900000000	19800000000	23500000000	20900000000	3320000000	5480000000	5570000000	11600000000	13500000000	12100000000	7960000000	12300000000	9800000000	0.27:0.45:0.45:0.95:1.10:0.99:0.65:1.00:0.80	8300000000	28200000000	21600000000	4790000000	12400000000	10100000000	0.47:1.22:1.00	41495	ThlA1 OS=Clostridium kluyveri (strain ATCC 8527 / DSM 555 / NCIMB 10680) OX=431943 GN=thlA1 PE=3 SV=1
566	883	A5MYU9|A5MYU9_CLOK5	15.19	22	4	4	Carbamidomethylation	1810000	1950000	2110000	2250000	2180000	1640000	117000	269000	426000	1610000	1850000	1910000	2220000	2180000	1640000	117000	269000	426000	5.98:6.88:7.10:8.26:8.10:6.10:0.43:1.00:1.58	1960000	2040000	291000	1790000	2020000	291000	6.16:6.92:1.00	28261	HTH OST-type domain-containing protein OS=Clostridium kluyveri (strain ATCC 8527 / DSM 555 / NCIMB 10680) OX=431943 GN=CKL_2033 PE=4 SV=1
602	489	A5N4M4|A5N4M4_CLOK5	15.17	15	4	4		8920000	7510000	13100000	10600000	4740000	7350000	614000	1240000	2170000	8770000	7370000	13000000	10300000	4320000	6850000	573000	1240000	2170000	7.07:5.94:10.48:8.30:3.48:5.52:0.46:1.00:1.75	10400000	7560000	2050000	10300000	7150000	2010000	5.11:3.55:1.00	41602	TRAM domain-containing protein OS=Clostridium kluyveri (strain ATCC 8527 / DSM 555 / NCIMB 10680) OX=431943 GN=CKL_0199 PE=3 SV=1
256	177	A5N4S4|A5N4S4_CLOK5	15.05	51	12	12	Carbamidomethylation	24100000	26500000	29600000	39900000	37200000	42900000	29300000	26600000	30200000	11100000	12900000	13300000	19400000	17500000	23400000	17000000	13200000	17200000	0.85:0.98:1.01:1.47:1.33:1.78:1.29:1.00:1.31	27600000	41600000	28700000	12900000	21600000	15800000	0.82:1.37:1.00	23717	30S ribosomal protein S4 OS=Clostridium kluyveri (strain ATCC 8527 / DSM 555 / NCIMB 10680) OX=431943 GN=rpsD PE=3 SV=1
432	481	A5N462|A5N462_CLOK5	14.93	6	3	3		499000	595000	558000	683000	603000	608000	19500	41700	0	499000	595000	558000	683000	603000	608000	19500	41700	0	11.98:14.29:13.41:16.39:14.48:14.59:0.47:1.00:0	577000	631000	30600	577000	631000	30600	18.88:20.65:1.00	71679	DNA gyrase subunit B OS=Clostridium kluyveri (strain ATCC 8527 / DSM 555 / NCIMB 10680) OX=431943 GN=gyrB1 PE=3 SV=1
404	567	A5N310|A5N310_CLOK5	14.84	17	5	4		969000	678000	587000	2650000	2470000	1530000	2240000	912000	2570000	969000	678000	562000	2040000	1900000	1530000	1930000	912000	2080000	1.06:0.74:0.62:2.24:2.09:1.68:2.12:1.00:2.28	925000	2410000	2610000	900000	1830000	2210000	0.41:0.83:1.00	51422	Predicted FAD/FMN-containing dehydrogenase OS=Clostridium kluyveri (strain ATCC 8527 / DSM 555 / NCIMB 10680) OX=431943 GN=CKL_3515 PE=4 SV=1
304	252	A5N4H9|A5N4H9_CLOK5	14.84	38	9	9	Carbamidomethylation	6340000	8730000	6640000	14600000	13800000	9000000	2850000	3050000	3570000	3380000	3920000	3690000	9270000	8680000	3990000	766000	1010000	1630000	3.36:3.89:3.67:9.21:8.62:3.96:0.76:1.00:1.61	8100000	12500000	3470000	4490000	7310000	1440000	3.11:5.07:1.00	26524	Predicted hydrolase OS=Clostridium kluyveri (strain ATCC 8527 / DSM 555 / NCIMB 10680) OX=431943 GN=CKL_0140 PE=4 SV=1
372	287	A5N6F8|A5N6F8_CLOK5	14.74	16	5	5	Carbamidomethylation	4870000	4880000	5050000	3260000	2440000	2980000	56900	494000	754000	4180000	4150000	4310000	2810000	2000000	2630000	56900	494000	754000	8.47:8.42:8.73:5.69:4.05:5.32:0.12:1.00:1.53	4970000	3170000	488000	4220000	2750000	488000	8.64:5.64:1.00	36703	NADH dehydrogenase-related protein OS=Clostridium kluyveri (strain ATCC 8527 / DSM 555 / NCIMB 10680) OX=431943 GN=CKL_0838 PE=4 SV=1
852	1260	A5N8Q8|A5N8Q8_CLOK5	14.65	25	2	2	Carbamidomethylation	8730000	8830000	9070000	0	0	0	7640000	6530000	6550000	8730000	8830000	9070000	0	0	0	7640000	6530000	6550000	1.34:1.35:1.39:0:0:0:1.17:1.00:1.00	8870000	0	6910000	8870000	0	6910000	1.28:0:1.00	14693	Uncharacterized protein OS=Clostridium kluyveri (strain ATCC 8527 / DSM 555 / NCIMB 10680) OX=431943 GN=CKL_1647 PE=4 SV=1
755	4579	A5N3S7|A5N3S7_CLOK5	14.46	13	2	2		4980000	4990000	4970000	5310000	4610000	5160000	6210000	5630000	5970000	4980000	4990000	4970000	5310000	4610000	5160000	6210000	5630000	5970000	0.89:0.89:0.88:0.94:0.82:0.92:1.10:1.00:1.06	4980000	5030000	5940000	4980000	5030000	5940000	0.84:0.85:1.00	28393	MotB OS=Clostridium kluyveri (strain ATCC 8527 / DSM 555 / NCIMB 10680) OX=431943 GN=motB PE=3 SV=1
201	443	A5N1S4|A5N1S4_CLOK5	14.45	28	9	9	Carbamidomethylation; Oxidation (M)	3770000	1630000	4310000	11500000	10800000	12500000	5570000	5460000	6940000	3010000	668000	2920000	7300000	6390000	7850000	2580000	2890000	4340000	1.04:0.23:1.01:2.53:2.21:2.72:0.89:1.00:1.50	3920000	11700000	7100000	2860000	7180000	4380000	0.65:1.64:1.00	50917	TrpB2 OS=Clostridium kluyveri (strain ATCC 8527 / DSM 555 / NCIMB 10680) OX=431943 GN=trpB2 PE=4 SV=1
673	4238	sp|A5N7W7|DER_CLOK5	14.42	6	2	2		0	51900	132000	494000	524000	487000	25600	36300	0	0	51900	132000	494000	524000	487000	25600	36300	0	0:1.43:3.63:13.62:14.44:13.42:0.71:1.00:0	91800	502000	30900	91800	502000	30900	2.97:16.22:1.00	49663	GTPase Der OS=Clostridium kluyveri (strain ATCC 8527 / DSM 555 / NCIMB 10680) OX=431943 GN=der PE=3 SV=1
167	184	A5N6H3|A5N6H3_CLOK5	14.37	70	10	9	Deamidation (NQ); Oxidation (M)	470000000	736000000	634000000	1130000000	1070000000	709000000	1300000000	1630000000	1930000000	320000000	581000000	476000000	836000000	821000000	453000000	937000000	1310000000	1580000000	0.24:0.44:0.36:0.64:0.63:0.35:0.72:1.00:1.21	616000000	971000000	1620000000	459000000	704000000	1280000000	0.36:0.55:1.00	18753	Predicted microcompartment shellprotein OS=Clostridium kluyveri (strain ATCC 8527 / DSM 555 / NCIMB 10680) OX=431943 GN=CKL_0853 PE=3 SV=1
35	51	A5N4K5|A5N4K5_CLOK5	14.29	49	24	24	Carbamidomethylation; Deamidation (NQ); Oxidation (M)	60800000	65400000	58800000	64500000	58200000	59200000	48100000	48900000	48700000	21500000	19400000	22800000	20000000	19200000	21500000	15400000	17700000	15200000	1.21:1.10:1.29:1.13:1.08:1.22:0.87:1.00:0.86	62700000	61500000	50200000	21200000	20300000	16100000	1.32:1.26:1.00	66461	ATP-dependent zinc metalloprotease FtsH OS=Clostridium kluyveri (strain ATCC 8527 / DSM 555 / NCIMB 10680) OX=431943 GN=ftsH PE=3 SV=1
18	13	A5N3I6|A5N3I6_CLOK5	14.04	79	32	16	Carbamidomethylation; Deamidation (NQ); Oxidation (M)	5600000000	5680000000	5920000000	5800000000	5770000000	4660000000	4310000000	3570000000	4330000000	5370000000	5400000000	5690000000	5020000000	5040000000	3870000000	4120000000	3380000000	4130000000	1.59:1.60:1.69:1.49:1.49:1.15:1.22:1.00:1.22	5740000000	5410000000	4070000000	5490000000	4640000000	3870000000	1.42:1.20:1.00	41218	ThlA2 OS=Clostridium kluyveri (strain ATCC 8527 / DSM 555 / NCIMB 10680) OX=431943 GN=thlA2 PE=3 SV=1
750	4735	A5N0F8|A5N0F8_CLOK5	13.84	17	3	3		184000	487000	301000	159000	103000	143000	3270000	3210000	1070000	0	275000	109000	0	0	0	3160000	3120000	1010000	0:0.09:0.03:0:0:0:1.01:1.00:0.32	388000	135000	2520000	192000	0	2430000	0.08:0:1.00	14157	Uncharacterized protein OS=Clostridium kluyveri (strain ATCC 8527 / DSM 555 / NCIMB 10680) OX=431943 GN=CKL_2592 PE=4 SV=1
285	324	A5MZQ9|A5MZQ9_CLOK5	13.79	39	11	11	Deamidation (NQ); Carbamidomethylation	13200000	8210000	10300000	20000000	20300000	19900000	14300000	13200000	15700000	7260000	3010000	5160000	10800000	12800000	11100000	8590000	6960000	9050000	1.04:0.43:0.74:1.56:1.83:1.60:1.24:1.00:1.30	12200000	20600000	14600000	6190000	11600000	8200000	0.76:1.41:1.00	35208	Uncharacterized protein OS=Clostridium kluyveri (strain ATCC 8527 / DSM 555 / NCIMB 10680) OX=431943 GN=CKL_2343 PE=4 SV=1
1008	2266	A5N6C5|A5N6C5_CLOK5	13.78	14	2	2		484000	452000	473000	156000	162000	272000	610000	593000	1010000	484000	452000	473000	156000	162000	272000	610000	593000	1010000	0.82:0.76:0.80:0.26:0.27:0.46:1.03:1.00:1.70	470000	196000	736000	470000	196000	736000	0.64:0.27:1.00	16906	CBS domain-containing protein OS=Clostridium kluyveri (strain ATCC 8527 / DSM 555 / NCIMB 10680) OX=431943 GN=CKL_0803 PE=4 SV=1
588	882	A5N7M3|A5N7M3_CLOK5	13.7	23	4	4		3320000	3100000	3000000	2900000	2970000	2290000	2040000	1620000	1390000	2860000	2600000	2510000	2570000	2600000	2050000	1890000	1460000	1290000	1.96:1.79:1.73:1.77:1.78:1.41:1.30:1.00:0.89	3190000	2750000	1790000	2710000	2440000	1650000	1.64:1.47:1.00	19367	Predicted methyl-accepting protein OS=Clostridium kluyveri (strain ATCC 8527 / DSM 555 / NCIMB 10680) OX=431943 GN=CKL_1262 PE=4 SV=1
823	429	A5MZW7|A5MZW7_CLOK5	13.67	9	3	3	Carbamidomethylation	2680000	2870000	2860000	614000	1410000	701000	0	0	0	2680000	2870000	2860000	614000	1410000	701000	0	0	0	64.00:64.00:64.00:64.00:64.00:64.00:-:-:-	2810000	1050000	0	2810000	1050000	0	64.00:64.00:-	50807	D-hydantoinase OS=Clostridium kluyveri (strain ATCC 8527 / DSM 555 / NCIMB 10680) OX=431943 GN=CKL_2401 PE=3 SV=1
410	648	A5N4N7|A5N4N7_CLOK5	13.63	45	7	7		36600000	35200000	31900000	28800000	26900000	28100000	54400000	71800000	63100000	26500000	25900000	24200000	26400000	24900000	26600000	35900000	54000000	44700000	0.49:0.48:0.45:0.49:0.46:0.49:0.66:1.00:0.83	35600000	28400000	70700000	26600000	26300000	52500000	0.51:0.50:1.00	20229	50S ribosomal protein L10 OS=Clostridium kluyveri (strain ATCC 8527 / DSM 555 / NCIMB 10680) OX=431943 GN=rplJ PE=3 SV=1
756	10316	A5N6U6|A5N6U6_CLOK5	13.57	13	4	4	Carbamidomethylation	0	0	0	531000	575000	485000	2950000	1420000	1270000	0	0	0	484000	575000	485000	2830000	1310000	1220000	0:0:0:0.37:0.44:0.37:2.17:1.00:0.93	0	571000	2940000	0	525000	2850000	0:0.18:1.00	37765	Asparaginyl-tRNA synthetase-related protein OS=Clostridium kluyveri (strain ATCC 8527 / DSM 555 / NCIMB 10680) OX=431943 GN=CKL_0985 PE=4 SV=1
861	1367	A5N7M6|A5N7M6_CLOK5	13.47	6	2	2		2750000	876000	2660000	8180000	10500000	11200000	11400000	12500000	11500000	2750000	876000	2660000	8180000	10500000	11200000	11400000	12500000	11500000	0.22:0.07:0.21:0.65:0.84:0.90:0.92:1.00:0.92	2100000	9980000	11800000	2100000	9980000	11800000	0.18:0.84:1.00	35220	Ion-translocating oxidoreductase complex subunit D OS=Clostridium kluyveri (strain ATCC 8527 / DSM 555 / NCIMB 10680) OX=431943 GN=rnfD PE=3 SV=1
243	206	A5MYV8|A5MYV8_CLOK5	13.4	43	9	8	Carbamidomethylation; Deamidation (NQ)	11600000	17700000	18500000	9720000	8780000	6170000	8570000	6560000	7600000	8620000	12400000	14100000	7250000	5070000	3980000	6400000	5560000	4880000	1.55:2.23:2.54:1.31:0.91:0.72:1.15:1.00:0.88	16500000	9530000	7980000	11700000	6490000	5610000	2.09:1.16:1.00	37517	Predicted methyl-accepting chemotaxis protein OS=Clostridium kluyveri (strain ATCC 8527 / DSM 555 / NCIMB 10680) OX=431943 GN=CKL_2042 PE=4 SV=1
523	448	A5N458|A5N458_CLOK5	13.3	12	5	5		7310000	6940000	6410000	9300000	9130000	7580000	3630000	3200000	4940000	7310000	6940000	6320000	8190000	7860000	6380000	3630000	3200000	4940000	2.29:2.17:1.98:2.56:2.46:1.99:1.14:1.00:1.55	6950000	8670000	3920000	6860000	7480000	3920000	1.75:1.90:1.00	41538	Beta sliding clamp OS=Clostridium kluyveri (strain ATCC 8527 / DSM 555 / NCIMB 10680) OX=431943 GN=dnaN PE=3 SV=1
898	835	A5N758|A5N758_CLOK5	13.2	6	3	3	Carbamidomethylation	477000	405000	794000	1090000	945000	1360000	0	0	0	477000	405000	794000	1090000	945000	1360000	0	0	0	64.00:64.00:64.00:64.00:64.00:64.00:-:-:-	619000	1130000	0	619000	1130000	0	64.00:64.00:-	57442	Predicted methyl-accepting transducer OS=Clostridium kluyveri (strain ATCC 8527 / DSM 555 / NCIMB 10680) OX=431943 GN=CKL_1097 PE=4 SV=1
1002	1437	A5N1A9|A5N1A9_CLOK5	13.17	15	2	2		9370000	6080000	10700000	8910000	9230000	8300000	501000	26600	465000	5500000	6080000	6330000	5040000	5230000	4350000	0	0	0	64.00:64.00:64.00:64.00:64.00:64.00:-:-:-	10100000	8810000	496000	5970000	4870000	0	64.00:64.00:-	6058	Uncharacterized protein OS=Clostridium kluyveri (strain ATCC 8527 / DSM 555 / NCIMB 10680) OX=431943 GN=CKL_2893 PE=4 SV=1
1002	1438	A5N4A8|A5N4A8_CLOK5	13.17	15	2	2		9370000	6080000	10700000	8910000	9230000	8300000	501000	26600	465000	5500000	6080000	6330000	5040000	5230000	4350000	0	0	0	64.00:64.00:64.00:64.00:64.00:64.00:-:-:-	10100000	8810000	496000	5970000	4870000	0	64.00:64.00:-	6015	Uncharacterized protein OS=Clostridium kluyveri (strain ATCC 8527 / DSM 555 / NCIMB 10680) OX=431943 GN=CKL_0062 PE=4 SV=1
477	1089	sp|A5N7P1|TRPA_CLOK5	13.09	41	8	8	Carbamidomethylation; Oxidation (M)	6990000	10800000	6030000	23400000	20700000	19700000	19100000	23500000	23200000	6590000	10400000	5560000	18700000	18200000	16900000	15900000	20300000	20200000	0.32:0.51:0.27:0.92:0.89:0.83:0.78:1.00:0.99	8790000	21700000	22000000	8370000	17900000	18800000	0.45:0.96:1.00	28835	Tryptophan synthase alpha chain OS=Clostridium kluyveri (strain ATCC 8527 / DSM 555 / NCIMB 10680) OX=431943 GN=trpA PE=3 SV=1
324	5060	sp|A5N7N7|TRPD_CLOK5	13.06	33	8	8	Carbamidomethylation	497000	0	37200	1580000	846000	1340000	8620000	7980000	8620000	203000	0	37200	1280000	590000	967000	4220000	4440000	4320000	0.05:0:0.02:0.29:0.13:0.22:0.95:1.00:0.97	535000	1300000	8410000	240000	946000	4330000	0.06:0.22:1.00	35757	Anthranilate phosphoribosyltransferase OS=Clostridium kluyveri (strain ATCC 8527 / DSM 555 / NCIMB 10680) OX=431943 GN=trpD PE=3 SV=1

## Sheet: Selection
Protein	Significance	Ratios	p-value	t0	t1	t2	Gene name	Entry
Adh	39.96	3.01:2.09:1.00	0.0001	1	2.09	3.01	CKL_1075	A5N736
Adh	28.74	2.49:3.74:1.00	0.0013	1	3.74	2.49	CKL_1077	A5N738
Adh	20.9	0.94:1.61:1.00	0.0081	1	1.61	0.94	CKL_1078	A5N739
Adh	40.15	0.02:0.11:1.00	0.0001	1	0.11	0.02	CKL_0543	A5N5L6
Aldh	45.59	4.19:3.90:1.00	0	1	3.9	4.19	CKL_1074	A5N735
Pta	42.4	3.11:1.52:1.00	0.0001	1	1.52	3.11	CKL_1390	A5N801
Ack	49.1	12.00:18.18:1.00	0	1	18.18	12	CKL_1391	A5N802
ThlA1	15.27	0.47:1.22:1.00	0.0297	1	1.22	0.47	CKL_3696	A5N3I5
ThlA2	14.04	1.42:1.20:1.00	0.0394	1	1.2	1.42	CKL_3697	A5N3I6
ThlA3	43.08	1.86:1.71:1.00	0	1	1.71	1.86	CKL_3698	A5N3I7
Hbd1	43.8	2.13:1.71:1.00	0	1	1.71	2.13	CKL_0458	A5N5D1
Hbd2	19.08	3.66:1.25:1.00	0.0124	1	1.25	3.66	CKL_2795	A5N111
Crt1	40.31	0.52:0.70:1.00	0.0001	1	0.7	0.52	CKL_0454	A5N5C7
Bcd1	53.26	2.18:3.79:1.00	0	1	3.79	2.18	CKL_0455	A5N5C8
Bcd2	27.2	1.40:1.14:1.00	0.0019	1	1.14	1.4	CKL_0633	A5N5V6
EtfA1	22.61	3.01:1.29:1.00	0.0055	1	1.29	3.01	CKL_0457	A5N5D0
EtfA2	32.13	1.01:0.22:1.00	0.0006	1	0.22	1.01	CKL_3516	A5N311
EtfB1	43.84	0.87:0.44:1.00	0	1	0.44	0.87	CKL_0456	A5N5C9
EtfB2	29.71	0.11:0.15:1.00	0.0011	1	0.15	0.11	CKL_3517	A5N312
Cat3	61.36	5.68:12.71:1.00	0	1	12.71	5.68	CKL_3595	A5N390
RnfC	64.39	6.84:6.60:1.00	0	1	6.6	6.84		A5N6H2|A5N6H2_CLOK5
Hydrogenase	56.74	14.95:4.21:1.00	0	1	4.21	14.95		A5N6G1|A5N6G1_CLOK5
CODH	42.23	4.25:1.39:1.00	0.0001	1	1.39	4.25		A5MZ64|A5MZ64_CLOK5
FTHFS	41.53	5.67:7.52:1.00	0.0001	1	7.52	5.67		sp|A5N5B3|FTHS_CLOK5
NifK1	26.18	7.43:0.73:1.00	0.0024	1	0.73	7.43		A5N6E8|A5N6E8_CLOK5
NifD3	15.6	9.32:1.14:1.00	0.0275	1	1.14	9.32		A5N703|A5N703_CLOK5
